# Supplementary material for: System Pharmacology-Based Strategy to Decode the Synergistic Mechanism of Zhi-zhu Wan for Functional Dyspepsia
Source: Front Pharmacol. 2018 Aug 6;9:841. doi: 10.3389/fphar.2018.00841 (PMC6087764; doi:10.3389/fphar.2018.00841)
Supplement: Supplementary file 4 [file Table_4.xlsx]

## Sheet: Sheet1
Table S4: The predict values of side effects of all active compounds.
Side effects	ZS130	ZS131	ZS137	ZS110	BZ110	ZS143	BZ119	ZS144	ZS145	ZS150	ZS149	ZS21	ZS23	ZS24	BZ57	BZ59	ZS25	ZS26	ZS27	ZS28	ZS128	ZS30	ZS34	ZS35	ZS36	ZS39	ZS40	ZS41	ZS105	ZS42	ZS71	ZS73	ZS75	ZS79	ZS82	ZS85	ZS115	ZS86	ZS108	BZ27	BZ102	BZ107	ZS123	ZS104	BZ60	BZ64	BZ83	BZ100
abdominal.cramps	0.0483695	0.0484321	0.0484947	0.0485573	0.0486198	0.113098	0.048745	0.0488076	0.0488702	0.0489328	0.0489954	0.0490579	0.0491205	0.0354656	0.0492457	0.0493083	0.0493709	0.0494335	0.049496	0.0495586	0.0496212	0.0496838	0.0497464	0.049809	0.0498716	0.0499342	0.0499967	0.0500593	0.0501219	0.0501845	0.0502471	0.0503097	0.0503723	0.0504348	0.0504974	0.05056	0.0506226	0.066039	0.0507478	0.0508104	0.0508729	0.0509355	0.0509981	0.0510607	0.0511233	0.0511859	0.0512485	0.051311
abdominal.distention	0.0917548	0.0916938	0.0842556	0.088984	0.0881207	0.0702613	0.0857387	0.0845477	0.0833566	0.0724222	0.0728608	0.0797836	0.0785925	0.0637596	0.071175	0.074844	0.0738284	0.0726374	0.0714464	0.0702554	0.0686192	0.0678733	0.066426	0.0633161	0.0643002	0.113638	0.0619182	0.0629745	0.0595361	0.0583451	0.0561721	0.0559631	0.054772	0.053581	0.05239	0.051199	0.0488999	0.0470411	0.0476259	0.0464349	0.0452438	0.0465821	0.0428618	0.0416708	0.0404797	0.0392887	0.0380977	0.0367944
abdominal.pain	0.0288754	0.0288754	0.0288754	0.0288754	0.0288754	0.0288754	0.0288754	0.0288754	0.0288754	0.0288754	0.0288754	0.0288754	0.0288754	0.0288754	0.0288754	0.0288754	0.0288754	0.0288754	0.0288754	0.0288754	0.0288754	0.0288754	0.0288754	0.0288754	0.0288754	0.0288754	0.0288754	0.0288754	0.0288754	0.0288754	0.0288754	0.0288754	0.0288754	0.0288754	0.0288754	0.0288754	0.0288754	0.0288754	0.0288754	0.0288754	0.0288754	0.0288754	0.0288754	0.0288754	0.0288754	0.0288754	0.0288754	0.0288754
spontaneous.abortion	0.0106383	0.0106383	0.0106383	0.0106383	0.0106383	0.0106383	0.0106383	0.0106383	0.0106383	0.0106383	0.0106383	0.0106383	0.0106383	0.0106383	0.0106383	0.0106383	0.0106383	0.0106383	0.0106383	0.0106383	0.0106383	0.0106383	0.0106383	0.0106383	0.0106383	0.0106383	0.0106383	0.0106383	0.0106383	0.0106383	0.0106383	0.0106383	0.0106383	0.0106383	0.0106383	0.0106383	0.0106383	0.0106383	0.0106383	0.0106383	0.0106383	0.0106383	0.0106383	0.0106383	0.0106383	0.0106383	0.0106383	0.0106383
missed.abortion	0.00303951	0.00303951	0.00303951	0.00303951	0.00303951	0.00303951	0.00303951	0.00303951	0.00303951	0.00303951	0.00303951	0.00303951	0.00303951	0.00303951	0.00303951	0.00303951	0.00303951	0.00303951	0.00303951	0.00303951	0.00303951	0.00303951	0.00303951	0.00303951	0.00303951	0.00303951	0.00303951	0.00303951	0.00303951	0.00303951	0.00303951	0.00303951	0.00303951	0.00303951	0.00303951	0.00303951	0.00303951	0.00303951	0.00303951	0.00303951	0.00303951	0.00303951	0.00303951	0.00303951	0.00303951	0.00303951	0.00303951	0.00303951
abscess	0.0722627	0.069464	0.0666653	0.0638666	0.061068	0.0583231	0.0554706	0.0526719	0.0498732	0.0470745	0.0382896	0.0414772	0.0386785	0.0288171	0.0223092	0.0276701	0.0274837	0.0246851	0.0218864	0.0190877	0.016289	0.0134903	0.0106916	0.00789295	0.00509426	0.00848537	-0.000503109	-0.00330179	-0.00610048	-0.00889916	-0.0116978	-0.00491151	-0.0172952	-0.0200939	-0.0228926	-0.0256913	-0.02849	-0.0312886	-0.0340873	-0.036886	-0.0352614	-0.0325514	-0.0452821	-0.0480808	-0.0508794	-0.0536781	-0.0564768	-0.0592755
acanthosis.nigricans	0.00151976	0.00151976	0.00151976	0.00151976	0.00151976	0.00151976	0.00151976	0.00151976	0.00151976	0.00151976	0.00151976	0.00151976	0.00151976	0.00151976	0.00151976	0.00151976	0.00151976	0.00151976	0.00151976	0.00151976	0.00151976	0.00151976	0.00151976	0.00151976	0.00151976	0.00151976	0.00151976	0.00151976	0.00151976	0.00151976	0.00151976	0.00151976	0.00151976	0.00151976	0.00151976	0.00151976	0.00151976	0.00151976	0.00151976	0.00151976	0.00151976	0.00151976	0.00151976	0.00151976	0.00151976	0.00151976	0.00151976	0.00151976
acidosis	0.0427776	0.0427776	0.116908	0.0427776	0.0427776	0.0427776	0.0427776	0.0427776	0.0427776	0.0427776	0.0427776	0.0427776	0.0427776	0.0427776	0.0427776	0.0427776	0.0427776	0.0427776	0.0427776	0.0427776	0.0798429	0.0427776	0.0427776	0.0427776	0.0427776	0.0427776	0.0427776	0.0427776	0.0427776	0.0427776	0.0427776	0.0427776	0.0427776	0.0427776	0.0427776	0.0427776	0.0427776	0.0427776	0.0427776	0.0427776	0.0427776	0.0427776	0.0427776	0.0427776	0.0427776	0.0427776	0.0427776	0.0427776
renal.tubular.acidosis	0.00314151	0.00314151	0.00314151	0.00314151	0.00314151	0.00314151	0.00314151	0.00314151	0.00314151	0.00314151	0.00314151	0.00314151	0.00314151	0.00314151	0.00314151	0.00314151	0.00314151	0.00314151	0.00314151	0.00314151	0.00314151	0.00314151	0.00314151	0.00314151	0.00314151	0.00314151	0.00314151	0.00314151	0.00314151	0.00314151	0.00314151	0.00314151	0.00314151	0.00314151	0.00314151	0.00314151	0.00314151	0.00314151	0.00314151	0.00314151	0.00314151	0.00314151	0.00314151	0.00314151	0.00314151	0.00314151	0.00314151	0.00314151
acquired.immunodeficiency.syndrome	0.00303951	0.00303951	0.00303951	0.00303951	0.00303951	0.00303951	0.00303951	0.00303951	0.00303951	0.00303951	0.00303951	0.00303951	0.00303951	0.00303951	0.00303951	0.00303951	0.00303951	0.00303951	0.00303951	0.00303951	0.00303951	0.00303951	0.00303951	0.00303951	0.00303951	0.00303951	0.00303951	0.00303951	0.00303951	0.00303951	0.00303951	0.00303951	0.00303951	0.00303951	0.00303951	0.00303951	0.00303951	0.00303951	0.00303951	0.00303951	0.00303951	0.00303951	0.00303951	0.00303951	0.00303951	0.00303951	0.00303951	0.00303951
acute.pancreatitis	0.0349544	0.0349544	0.0349544	0.0349544	0.0349544	0.0349544	0.0349544	0.0349544	0.0349544	0.0349544	0.0349544	0.0349544	0.0349544	0.0349544	0.0349544	0.0349544	0.0349544	0.0349544	0.0349544	0.0349544	0.0349544	0.0349544	0.0349544	0.0349544	0.0349544	0.0349544	0.0349544	0.0349544	0.0349544	0.0349544	0.0349544	0.0349544	0.0349544	0.0349544	0.0349544	0.0349544	0.0349544	0.0349544	0.0349544	0.0349544	0.0349544	0.0349544	0.0349544	0.0349544	0.0349544	0.0349544	0.0349544	0.0349544
adenocarcinoma	0.00911854	0.00911854	0.00911854	0.00911854	0.00911854	0.00911854	0.00911854	0.00911854	0.00911854	0.00911854	0.00911854	0.00911854	0.00911854	0.00911854	0.00911854	0.00911854	0.00911854	0.00911854	0.00911854	0.00911854	0.00911854	0.00911854	0.00911854	0.00911854	0.00911854	0.00911854	0.00911854	0.00911854	0.00911854	0.00911854	0.00911854	0.00911854	0.00911854	0.00911854	0.00911854	0.00911854	0.00911854	0.00911854	0.00911854	0.00911854	0.00911854	0.00911854	0.00911854	0.00911854	0.00911854	0.00911854	0.00911854	0.00911854
adenomas	0.0167173	0.0167173	0.0167173	0.0167173	0.0167173	0.0167173	0.0167173	0.0167173	0.0167173	0.0167173	0.0167173	0.0167173	0.0167173	0.0167173	0.0167173	0.0167173	0.0167173	0.0167173	0.0167173	0.0167173	0.0167173	0.0167173	0.0167173	0.0167173	0.0167173	0.0167173	0.0167173	0.0167173	0.0167173	0.0167173	0.0167173	0.0167173	0.0167173	0.0167173	0.0167173	0.0167173	0.0167173	0.0167173	0.0167173	0.0167173	0.0167173	0.0167173	0.0167173	0.0167173	0.0167173	0.0167173	0.0167173	0.0167173
adjustment.disorder	0.00151976	0.00151976	0.00151976	0.00151976	0.00151976	0.00151976	0.00151976	0.00151976	0.00151976	0.00151976	0.00151976	0.00151976	0.00151976	0.00151976	0.00151976	0.00151976	0.00151976	0.00151976	0.00151976	0.00151976	0.00151976	0.00151976	0.00151976	0.00151976	0.00151976	0.00151976	0.00151976	0.00151976	0.00151976	0.00151976	0.00151976	0.00151976	0.00151976	0.00151976	0.00151976	0.00151976	0.00151976	0.00151976	0.00151976	0.00151976	0.00151976	0.00151976	0.00151976	0.00151976	0.00151976	0.00151976	0.00151976	0.00151976
adrenal.disease	0.00151976	0.00151976	0.00151976	0.00151976	0.00151976	0.00151976	0.00151976	0.00151976	0.00151976	0.00151976	0.00151976	0.00151976	0.00151976	0.00151976	0.00151976	0.00151976	0.00151976	0.00151976	0.00151976	0.00151976	0.00151976	0.00151976	0.00151976	0.00151976	0.00151976	0.00151976	0.00151976	0.00151976	0.00151976	0.00151976	0.00151976	0.00151976	0.00151976	0.00151976	0.00151976	0.00151976	0.00151976	0.00151976	0.00151976	0.00151976	0.00151976	0.00151976	0.00151976	0.00151976	0.00151976	0.00151976	0.00151976	0.00151976
adrenal.insufficiency	0.0151976	0.0151976	0.0151976	0.0151976	0.0151976	0.0151976	0.0151976	0.0151976	0.0151976	0.0151976	0.0151976	0.0151976	0.0151976	0.0151976	0.0151976	0.0151976	0.0151976	0.0151976	0.0151976	0.0151976	0.0151976	0.0151976	0.0151976	0.0151976	0.0151976	0.0151976	0.0151976	0.0151976	0.0151976	0.0151976	0.0151976	0.0151976	0.0151976	0.0151976	0.0151976	0.0151976	0.0151976	0.0151976	0.0151976	0.0151976	0.0151976	0.0151976	0.0151976	0.0151976	0.0151976	0.0151976	0.0151976	0.0151976
agnosia	0.00151976	0.00151976	0.00151976	0.00151976	0.00151976	0.00151976	0.00151976	0.00151976	0.00151976	0.00151976	0.00151976	0.00151976	0.00151976	0.00151976	0.00151976	0.00151976	0.00151976	0.00151976	0.00151976	0.00151976	0.00151976	0.00151976	0.00151976	0.00151976	0.00151976	0.00151976	0.00151976	0.00151976	0.00151976	0.00151976	0.00151976	0.00151976	0.00151976	0.00151976	0.00151976	0.00151976	0.00151976	0.00151976	0.00151976	0.00151976	0.00151976	0.00151976	0.00151976	0.00151976	0.00151976	0.00151976	0.00151976	0.00151976
agoraphobia	0.00151976	0.00151976	0.00151976	0.00151976	0.00151976	0.00151976	0.00151976	0.00151976	0.00151976	0.00151976	0.00151976	0.00151976	0.00151976	0.00151976	0.00151976	0.00151976	0.00151976	0.00151976	0.00151976	0.00151976	0.00151976	0.00151976	0.00151976	0.00151976	0.00151976	0.00151976	0.00151976	0.00151976	0.00151976	0.00151976	0.00151976	0.00151976	0.00151976	0.00151976	0.00151976	0.00151976	0.00151976	0.00151976	0.00151976	0.00151976	0.00151976	0.00151976	0.00151976	0.00151976	0.00151976	0.00151976	0.00151976	0.00151976
agranulocytosis	0.243309	0.242861	0.255596	0.243896	0.244414	0.155834	0.245449	0.245967	0.246485	0.267944	0.261557	0.248038	0.248555	0.265722	0.250169	0.250748	0.250626	0.251144	0.251662	0.252179	0.271439	0.253215	0.253733	0.253982	0.254768	0.23749	0.255803	0.258045	0.256839	0.257356	0.27049	0.269571	0.25891	0.259427	0.259945	0.260463	0.261557	0.263623	0.262016	0.262534	0.32407	0.277394	0.264087	0.264604	0.265122	0.26564	0.266157	0.266954
albuminuria	0.0829357	0.0829357	0.111315	0.0829357	0.0829357	0.0829357	0.0829357	0.0829357	0.0829357	0.0829357	0.0829357	0.0829357	0.0829357	0.0786877	0.0829357	0.0829327	0.0829357	0.0829357	0.0829357	0.0829357	0.0971253	0.0829357	0.0829357	0.0829357	0.0829357	0.0829357	0.0829357	0.0829357	0.0829357	0.0829357	0.0829357	0.121922	0.0829357	0.0829357	0.0829357	0.0829357	0.0829357	0.0838188	0.0829357	0.0829357	0.0829357	0.0947082	0.0829357	0.0829357	0.0829357	0.0829357	0.0829357	0.0829357
delirium.tremens	0.00303951	0.00303951	0.00303951	0.00303951	0.00303951	0.00303951	0.00303951	0.00303951	0.00303951	0.00303951	0.00303951	0.00303951	0.00303951	0.00303951	0.00303951	0.00303951	0.00303951	0.00303951	0.00303951	0.00303951	0.00303951	0.00303951	0.00303951	0.00303951	0.00303951	0.00303951	0.00303951	0.00303951	0.00303951	0.00303951	0.00303951	0.00303951	0.00303951	0.00303951	0.00303951	0.00303951	0.00303951	0.00303951	0.00303951	0.00303951	0.00303951	0.00303951	0.00303951	0.00303951	0.00303951	0.00303951	0.00303951	0.00303951
drunk	0.0106383	0.0106383	0.0106383	0.0106383	0.0106383	0.0106383	0.0106383	0.0106383	0.0106383	0.0106383	0.0106383	0.0106383	0.0106383	0.0106383	0.0106383	0.0106383	0.0106383	0.0106383	0.0106383	0.0106383	0.0106383	0.0106383	0.0106383	0.0106383	0.0106383	0.0106383	0.0106383	0.0106383	0.0106383	0.0106383	0.0106383	0.0106383	0.0106383	0.0106383	0.0106383	0.0106383	0.0106383	0.0106383	0.0106383	0.0106383	0.0106383	0.0106383	0.0106383	0.0106383	0.0106383	0.0106383	0.0106383	0.0106383
alcohol.dependence	0.00151976	0.00151976	0.00151976	0.00151976	0.00151976	0.00151976	0.00151976	0.00151976	0.00151976	0.00151976	0.00151976	0.00151976	0.00151976	0.00151976	0.00151976	0.00151976	0.00151976	0.00151976	0.00151976	0.00151976	0.00151976	0.00151976	0.00151976	0.00151976	0.00151976	0.00151976	0.00151976	0.00151976	0.00151976	0.00151976	0.00151976	0.00151976	0.00151976	0.00151976	0.00151976	0.00151976	0.00151976	0.00151976	0.00151976	0.00151976	0.00151976	0.00151976	0.00151976	0.00151976	0.00151976	0.00151976	0.00151976	0.00151976
alkalosis	0.0200689	0.0200689	0.0123412	0.0200689	0.0200689	-0.00274201	0.0200689	0.0200689	0.0200689	0.0178376	0.016698	0.0200689	0.0200689	0.00764534	0.0177356	0.0200689	0.0200689	0.0200689	0.0200689	0.0200689	0.0194598	0.0200689	0.0197182	0.0170634	0.0200689	0.0892178	0.0200689	0.0231445	0.0200689	0.0200689	0.0187251	0.0200689	0.0200689	0.0200689	0.0200689	0.0200689	0.0184112	0.0176387	0.0200689	0.0200689	0.0200689	0.0233025	0.0200689	0.0200689	0.0200689	0.0200689	0.0200689	0.0199153
respiratory.alkalosis	0.00455927	0.00455927	0.00455927	0.00455927	0.00455927	0.00455927	0.00455927	0.00455927	0.00455927	0.00455927	0.00455927	0.00455927	0.00455927	0.00455927	0.00455927	0.00455927	0.00455927	0.00455927	0.00455927	0.00455927	0.00455927	0.00455927	0.00455927	0.00455927	0.00455927	0.00455927	0.00455927	0.00455927	0.00455927	0.00455927	0.00455927	0.00455927	0.00455927	0.00455927	0.00455927	0.00455927	0.00455927	0.00455927	0.00455927	0.00455927	0.00455927	0.00455927	0.00455927	0.00455927	0.00455927	0.00455927	0.00455927	0.00455927
allergic.rhinitis	0.0151976	0.0151976	0.0151976	0.0151976	0.0151976	0.0151976	0.0151976	0.0151976	0.0151976	0.0151976	0.0151976	0.0151976	0.0151976	0.0151976	0.0151976	0.0151976	0.0151976	0.0151976	0.0151976	0.0151976	0.0151976	0.0151976	0.0151976	0.0151976	0.0151976	0.0151976	0.0151976	0.0151976	0.0151976	0.0151976	0.0151976	0.0151976	0.0151976	0.0151976	0.0151976	0.0151976	0.0151976	0.0151976	0.0151976	0.0151976	0.0151976	0.0151976	0.0151976	0.0151976	0.0151976	0.0151976	0.0151976	0.0151976
alopecia	0.409143	0.409102	0.404899	0.408626	0.408475	0.315621	0.408057	0.407848	0.407639	0.403439	0.402873	0.407012	0.406803	0.43092	0.415659	0.413384	0.405968	0.405759	0.40555	0.405341	0.408707	0.404923	0.404714	0.411347	0.404296	0.380125	0.403878	0.402488	0.40346	0.403251	0.400782	0.402156	0.402625	0.402416	0.402207	0.402092	0.405358	0.397076	0.401371	0.401162	0.40272	0.401168	0.400535	0.400326	0.400117	0.399908	0.399699	0.403542
allergic.alveolitis	0.0197568	0.0197568	0.0197568	0.0197568	0.0197568	0.0197568	0.0197568	0.0197568	0.0197568	0.0197568	0.0197568	0.0197568	0.0197568	0.0197568	0.0197568	0.0197568	0.0197568	0.0197568	0.0197568	0.0197568	0.0197568	0.0197568	0.0197568	0.0197568	0.0197568	0.0197568	0.0197568	0.0197568	0.0197568	0.0197568	0.0197568	0.0197568	0.0197568	0.0197568	0.0197568	0.0197568	0.0197568	0.0197568	0.0197568	0.0197568	0.0197568	0.0197568	0.0197568	0.0197568	0.0197568	0.0197568	0.0197568	0.0197568
amblyopia	0.0875206	0.0865176	0.115617	0.0871273	0.0835085	0.0825055	0.0815025	0.0804995	0.0794964	0.079531	0.0776728	0.0764874	0.0754843	0.0682902	0.0658065	0.0710752	0.0714722	0.0704692	0.0694662	0.0684632	0.0823785	0.0664571	0.0654541	0.0644511	0.063448	0.0569243	0.061442	0.060439	0.059436	0.0584329	0.0574299	0.0601203	0.0554239	0.0544208	0.0534178	0.0524148	0.0514118	0.125756	0.0494057	0.0484027	0.0473997	0.0493789	0.0453936	0.0443906	0.0433876	0.0423845	0.0413815	0.0403785
amenorrhea	0.0699345	0.0699345	0.0539635	0.0699345	0.0699345	0.0772071	0.0699345	0.0699345	0.0699345	0.111144	0.117795	0.0699345	0.0699345	0.0697036	0.0699345	0.0858908	0.0699345	0.0699345	0.0699345	0.0699345	0.0719915	0.0699345	0.0699345	0.108499	0.0699345	0.0838124	0.0699345	0.0847	0.0699345	0.0699345	0.0699345	0.0699735	0.0699345	0.0699345	0.0699345	0.0702214	0.0714292	0.0897081	0.0699345	0.0699345	0.166091	0.0864431	0.0699345	0.0699345	0.0699345	0.0699345	0.0699345	0.0699345
hyperaminoaciduria	0.00151976	0.00151976	0.00151976	0.00151976	0.00151976	0.00151976	0.00151976	0.00151976	0.00151976	0.00151976	0.00151976	0.00151976	0.00151976	0.00151976	0.00151976	0.00151976	0.00151976	0.00151976	0.00151976	0.00151976	0.00151976	0.00151976	0.00151976	0.00151976	0.00151976	0.00151976	0.00151976	0.00151976	0.00151976	0.00151976	0.00151976	0.00151976	0.00151976	0.00151976	0.00151976	0.00151976	0.00151976	0.00151976	0.00151976	0.00151976	0.00151976	0.00151976	0.00151976	0.00151976	0.00151976	0.00151976	0.00151976	0.00151976
amnesia	0.117173	0.115503	0.160577	0.118555	0.110493	0.108711	0.107153	0.105558	0.103814	0.14493	0.165174	0.0988036	0.0971336	0.102628	0.0850376	0.0897926	0.0904536	0.0887837	0.0871137	0.0854437	0.105354	0.0821037	0.0804337	0.076947	0.0770938	0.0657857	0.0737538	0.0757116	0.0704138	0.0687438	0.0670738	0.0730827	0.0637339	0.0620639	0.0603939	0.0587239	0.0570539	0.0825159	0.053714	0.052044	0.0720356	0.0608376	0.047034	0.045364	0.043694	0.0420241	0.0403541	0.0386841
amyloidosis	0.00546651	0.00546651	0.00546651	0.00546651	0.00546651	0.00546651	0.00546651	0.00546651	0.00546651	0.00546651	0.00546651	0.00546651	0.00546651	0.00546651	0.00546651	0.00546651	0.00546651	0.00546651	0.00546651	0.00546651	0.00546651	0.00546651	0.00546651	0.00546651	0.00546651	0.00546651	0.00546651	0.00546651	0.00546651	0.00546651	0.00546651	0.00546651	0.00546651	0.00546651	0.00546651	0.00546651	0.00546651	0.00546651	0.00546651	0.00546651	0.00546651	0.00546651	0.00546651	0.00546651	0.00546651	0.00546651	0.00546651	0.00546651
als	0.00759878	0.00759878	0.00759878	0.00759878	0.00759878	0.00759878	0.00759878	0.00759878	0.00759878	0.00759878	0.00759878	0.00759878	0.00759878	0.00759878	0.00759878	0.00759878	0.00759878	0.00759878	0.00759878	0.00759878	0.00759878	0.00759878	0.00759878	0.00759878	0.00759878	0.00759878	0.00759878	0.00759878	0.00759878	0.00759878	0.00759878	0.00759878	0.00759878	0.00759878	0.00759878	0.00759878	0.00759878	0.00759878	0.00759878	0.00759878	0.00759878	0.00759878	0.00759878	0.00759878	0.00759878	0.00759878	0.00759878	0.00759878
anaphylaxis	0.316235	0.315287	0.308656	0.318684	0.318912	0.302447	0.321329	0.322537	0.323746	0.317358	0.318271	0.327346	0.328579	0.321195	0.322148	0.326992	0.333413	0.334621	0.335829	0.337038	0.339013	0.339455	0.340663	0.336818	0.34308	0.340099	0.345496	0.346705	0.347913	0.349122	0.349422	0.356258	0.352747	0.353955	0.355163	0.356372	0.363043	0.370405	0.359997	0.361265	0.333408	0.365091	0.36483	0.366039	0.367247	0.368456	0.369664	0.37107
anemia	0.399257	0.394748	0.397553	0.398293	0.381221	0.180156	0.372203	0.367751	0.363185	0.343933	0.336758	0.349605	0.345149	0.336979	0.269069	0.309031	0.327112	0.322603	0.318094	0.313585	0.314065	0.304567	0.300058	0.311184	0.29104	0.239597	0.282022	0.277513	0.273004	0.268495	0.258231	0.276903	0.254967	0.250458	0.245949	0.241446	0.245062	0.249969	0.227913	0.223533	0.218895	0.231903	0.209877	0.205368	0.200859	0.19635	0.191841	0.196608
aplastic.anemia	0.143759	0.143759	0.121227	0.143759	0.143759	-0.0163327	0.143759	0.143759	0.143759	0.142445	0.143759	0.143759	0.143759	0.146209	0.130004	0.141508	0.143759	0.143759	0.143759	0.143759	0.146522	0.143759	0.143759	0.141028	0.143759	0.133414	0.143759	0.150603	0.143759	0.143759	0.158838	0.147394	0.143759	0.143759	0.143759	0.143759	0.143759	0.164816	0.143759	0.143759	0.149189	0.145348	0.143759	0.143759	0.143759	0.143759	0.143759	0.144104
hemolytic.anemia	0.170929	0.170929	0.188276	0.170929	0.170929	0.0791915	0.170929	0.170929	0.170929	0.151117	0.122056	0.170929	0.170929	0.162974	0.158815	0.166077	0.170929	0.170929	0.170929	0.170929	0.173984	0.170929	0.170929	0.164372	0.170929	0.168393	0.170929	0.170929	0.170929	0.170929	0.170753	0.170898	0.170929	0.170929	0.170929	0.170929	0.170929	0.225206	0.170929	0.170929	0.170929	0.170542	0.170929	0.170929	0.170929	0.170929	0.170929	0.17116
autoimmune.hemolytic.anemia	0.00151976	0.00151976	0.00151976	0.00151976	0.00151976	0.00151976	0.00151976	0.00151976	0.00151976	0.00151976	0.00151976	0.00151976	0.00151976	0.00151976	0.00151976	0.00151976	0.00151976	0.00151976	0.00151976	0.00151976	0.00151976	0.00151976	0.00151976	0.00151976	0.00151976	0.00151976	0.00151976	0.00151976	0.00151976	0.00151976	0.00151976	0.00151976	0.00151976	0.00151976	0.00151976	0.00151976	0.00151976	0.00151976	0.00151976	0.00151976	0.00151976	0.00151976	0.00151976	0.00151976	0.00151976	0.00151976	0.00151976	0.00151976
hypochromic.anemia	0.0430494	0.0430494	0.0430494	0.0430494	0.0430494	0.0413343	0.0430494	0.0430494	0.0430494	0.0430494	0.0430494	0.0430494	0.0430494	0.0430494	0.0414756	0.0430494	0.0430494	0.0430494	0.0430494	0.0430494	0.0430494	0.0430494	0.0430494	0.0430494	0.0430494	0.0422448	0.0430494	0.0430494	0.0430494	0.0430494	0.0430494	0.0450534	0.0430494	0.0430494	0.0430494	0.0430494	0.0430494	0.044789	0.0430494	0.0430494	0.059572	0.0531639	0.0430494	0.0430494	0.0430494	0.0430494	0.0430494	0.0430494
macrocytic.anemia	0.0136778	0.0136778	0.0136778	0.0136778	0.0136778	0.0136778	0.0136778	0.0136778	0.0136778	0.0136778	0.0136778	0.0136778	0.0136778	0.0136778	0.0136778	0.0136778	0.0136778	0.0136778	0.0136778	0.0136778	0.0136778	0.0136778	0.0136778	0.0136778	0.0136778	0.0136778	0.0136778	0.0136778	0.0136778	0.0136778	0.0136778	0.0136778	0.0136778	0.0136778	0.0136778	0.0136778	0.0136778	0.0136778	0.0136778	0.0136778	0.0136778	0.0136778	0.0136778	0.0136778	0.0136778	0.0136778	0.0136778	0.0136778
megaloblastic.anemia	0.0210947	0.0210947	0.0215425	0.0210947	0.0210947	0.0210947	0.0210947	0.0210947	0.0210947	0.0221441	0.0212792	0.0210947	0.0210947	0.0210947	0.0210947	0.0210947	0.0210947	0.0210947	0.0210947	0.0210947	0.0213186	0.0210947	0.0210947	0.0210947	0.0210947	0.0210947	0.0210947	0.0210947	0.0210947	0.0210947	0.0210947	0.0210947	0.0210947	0.0210947	0.0210947	0.0210947	0.0210947	0.0210947	0.0210947	0.0210947	0.0210947	0.0210947	0.0210947	0.0210947	0.0210947	0.0210947	0.0210947	0.0210947
pernicious.anemia	0.00151976	0.00151976	0.00151976	0.00151976	0.00151976	0.00151976	0.00151976	0.00151976	0.00151976	0.00151976	0.00151976	0.00151976	0.00151976	0.00151976	0.00151976	0.00151976	0.00151976	0.00151976	0.00151976	0.00151976	0.00151976	0.00151976	0.00151976	0.00151976	0.00151976	0.00151976	0.00151976	0.00151976	0.00151976	0.00151976	0.00151976	0.00151976	0.00151976	0.00151976	0.00151976	0.00151976	0.00151976	0.00151976	0.00151976	0.00151976	0.00151976	0.00151976	0.00151976	0.00151976	0.00151976	0.00151976	0.00151976	0.00151976
sideroblastic.anemia	0.00303951	0.00303951	0.00303951	0.00303951	0.00303951	0.00303951	0.00303951	0.00303951	0.00303951	0.00303951	0.00303951	0.00303951	0.00303951	0.00303951	0.00303951	0.00303951	0.00303951	0.00303951	0.00303951	0.00303951	0.00303951	0.00303951	0.00303951	0.00303951	0.00303951	0.00303951	0.00303951	0.00303951	0.00303951	0.00303951	0.00303951	0.00303951	0.00303951	0.00303951	0.00303951	0.00303951	0.00303951	0.00303951	0.00303951	0.00303951	0.00303951	0.00303951	0.00303951	0.00303951	0.00303951	0.00303951	0.00303951	0.00303951
aneurysm	0.0197568	0.0197568	0.0197568	0.0197568	0.0197568	0.0197568	0.0197568	0.0197568	0.0197568	0.0197568	0.0197568	0.0197568	0.0197568	0.0197568	0.0197568	0.0197568	0.0197568	0.0197568	0.0197568	0.0197568	0.0197568	0.0197568	0.0197568	0.0197568	0.0197568	0.0197568	0.0197568	0.0197568	0.0197568	0.0197568	0.0197568	0.0197568	0.0197568	0.0197568	0.0197568	0.0197568	0.0197568	0.0197568	0.0197568	0.0197568	0.0197568	0.0197568	0.0197568	0.0197568	0.0197568	0.0197568	0.0197568	0.0197568
angina.pectoris	0.237109	0.236753	0.298098	0.231844	0.222803	0.155326	0.213502	0.208852	0.204202	0.242614	0.26274	0.190252	0.185601	0.269402	0.199029	0.192078	0.167001	0.162351	0.157701	0.153051	0.1522	0.14375	0.1391	0.156899	0.1298	0.101024	0.1205	0.116488	0.111199	0.106549	0.101899	0.0997315	0.0925987	0.0879486	0.0832985	0.0799877	0.0739948	0.0866898	0.0646979	0.0600478	0.0712082	0.0697567	0.0460974	0.0414472	0.0367971	0.032147	0.0274968	0.0321043
Variant.Angina	0.00151976	0.00151976	0.00151976	0.00151976	0.00151976	0.00151976	0.00151976	0.00151976	0.00151976	0.00151976	0.00151976	0.00151976	0.00151976	0.00151976	0.00151976	0.00151976	0.00151976	0.00151976	0.00151976	0.00151976	0.00151976	0.00151976	0.00151976	0.00151976	0.00151976	0.00151976	0.00151976	0.00151976	0.00151976	0.00151976	0.00151976	0.00151976	0.00151976	0.00151976	0.00151976	0.00151976	0.00151976	0.00151976	0.00151976	0.00151976	0.00151976	0.00151976	0.00151976	0.00151976	0.00151976	0.00151976	0.00151976	0.00151976
angioedema	0.279047	0.278891	0.408928	0.27858	0.278424	0.255422	0.278113	0.277957	0.277801	0.276767	0.277157	0.277334	0.277179	0.309012	0.276268	0.276566	0.276556	0.2764	0.276245	0.276089	0.299697	0.275778	0.275622	0.284847	0.275311	0.269342	0.274999	0.274844	0.274688	0.274532	0.266961	0.277406	0.274065	0.273909	0.273754	0.273598	0.284635	0.407788	0.273131	0.272975	0.317171	0.275889	0.272508	0.272353	0.272197	0.272041	0.271886	0.285372
anisocoria	0.00607903	0.00607903	0.00607903	0.00607903	0.00607903	0.00607903	0.00607903	0.00607903	0.00607903	0.00607903	0.00607903	0.00607903	0.00607903	0.00607903	0.00607903	0.00607903	0.00607903	0.00607903	0.00607903	0.00607903	0.00607903	0.00607903	0.00607903	0.00607903	0.00607903	0.00607903	0.00607903	0.00607903	0.00607903	0.00607903	0.00607903	0.00607903	0.00607903	0.00607903	0.00607903	0.00607903	0.00607903	0.00607903	0.00607903	0.00607903	0.00607903	0.00607903	0.00607903	0.00607903	0.00607903	0.00607903	0.00607903	0.00607903
anorexia	0.508657	0.508657	0.502289	0.508657	0.508657	0.339946	0.508657	0.508657	0.508657	0.456013	0.449466	0.508592	0.508657	0.49002	0.484994	0.49438	0.508657	0.508657	0.508657	0.508657	0.518172	0.508657	0.508657	0.507682	0.508657	0.464263	0.508657	0.508657	0.508657	0.508657	0.517739	0.512405	0.508657	0.508657	0.508657	0.509661	0.508657	0.510091	0.508657	0.508816	0.52593	0.520723	0.508657	0.508657	0.508657	0.508657	0.508657	0.509439
anosmia	0.0167173	0.0167173	0.0167173	0.0167173	0.0167173	0.0167173	0.0167173	0.0167173	0.0167173	0.0167173	0.0167173	0.0167173	0.0167173	0.0167173	0.0167173	0.0167173	0.0167173	0.0167173	0.0167173	0.0167173	0.0167173	0.0167173	0.0167173	0.0167173	0.0167173	0.0167173	0.0167173	0.0167173	0.0167173	0.0167173	0.0167173	0.0167173	0.0167173	0.0167173	0.0167173	0.0167173	0.0167173	0.0167173	0.0167173	0.0167173	0.0167173	0.0167173	0.0167173	0.0167173	0.0167173	0.0167173	0.0167173	0.0167173
anxiety	0.425712	0.426368	0.442232	0.446073	0.455831	0.452801	0.475473	0.485294	0.495115	0.556737	0.62199	0.524577	0.534398	0.567306	0.564201	0.586861	0.573682	0.583503	0.593324	0.603144	0.615744	0.622786	0.632607	0.654941	0.652249	0.625274	0.671891	0.684517	0.691533	0.701353	0.711174	0.722104	0.730816	0.740637	0.750458	0.760279	0.772391	0.7815	0.789741	0.799562	0.827003	0.829164	0.829025	0.838846	0.848667	0.858488	0.868309	0.87813
aortic.aneurysm	0.00455927	0.00455927	0.00455927	0.00455927	0.00455927	0.00455927	0.00455927	0.00455927	0.00455927	0.00455927	0.00455927	0.00455927	0.00455927	0.00455927	0.00455927	0.00455927	0.00455927	0.00455927	0.00455927	0.00455927	0.00455927	0.00455927	0.00455927	0.00455927	0.00455927	0.00455927	0.00455927	0.00455927	0.00455927	0.00455927	0.00455927	0.00455927	0.00455927	0.00455927	0.00455927	0.00455927	0.00455927	0.00455927	0.00455927	0.00455927	0.00455927	0.00455927	0.00455927	0.00455927	0.00455927	0.00455927	0.00455927	0.00455927
Aortic.valve.incompetence	0.00303951	0.00303951	0.00303951	0.00303951	0.00303951	0.00303951	0.00303951	0.00303951	0.00303951	0.00303951	0.00303951	0.00303951	0.00303951	0.00303951	0.00303951	0.00303951	0.00303951	0.00303951	0.00303951	0.00303951	0.00303951	0.00303951	0.00303951	0.00303951	0.00303951	0.00303951	0.00303951	0.00303951	0.00303951	0.00303951	0.00303951	0.00303951	0.00303951	0.00303951	0.00303951	0.00303951	0.00303951	0.00303951	0.00303951	0.00303951	0.00303951	0.00303951	0.00303951	0.00303951	0.00303951	0.00303951	0.00303951	0.00303951
aortic.stenosis	0.00911854	0.00911854	0.00911854	0.00911854	0.00911854	0.00911854	0.00911854	0.00911854	0.00911854	0.00911854	0.00911854	0.00911854	0.00911854	0.00911854	0.00911854	0.00911854	0.00911854	0.00911854	0.00911854	0.00911854	0.00911854	0.00911854	0.00911854	0.00911854	0.00911854	0.00911854	0.00911854	0.00911854	0.00911854	0.00911854	0.00911854	0.00911854	0.00911854	0.00911854	0.00911854	0.00911854	0.00911854	0.00911854	0.00911854	0.00911854	0.00911854	0.00911854	0.00911854	0.00911854	0.00911854	0.00911854	0.00911854	0.00911854
aphasia	0.050899	0.050899	0.0802184	0.0947329	0.050899	0.050899	0.050899	0.050899	0.050899	0.050899	0.050899	0.050899	0.050899	0.050899	0.050899	0.050899	0.050899	0.050899	0.050899	0.050899	0.0655587	0.050899	0.050899	0.050899	0.050899	0.050899	0.050899	0.050899	0.050899	0.050899	0.050899	0.050899	0.050899	0.050899	0.050899	0.050899	0.050899	0.0660357	0.050899	0.050899	0.0558679	0.052646	0.050899	0.050899	0.050899	0.050899	0.050899	0.050899
aphonia	0.00607903	0.00607903	0.00607903	0.00607903	0.00607903	0.00607903	0.00607903	0.00607903	0.00607903	0.00607903	0.00607903	0.00607903	0.00607903	0.00607903	0.00607903	0.00607903	0.00607903	0.00607903	0.00607903	0.00607903	0.00607903	0.00607903	0.00607903	0.00607903	0.00607903	0.00607903	0.00607903	0.00607903	0.00607903	0.00607903	0.00607903	0.00607903	0.00607903	0.00607903	0.00607903	0.00607903	0.00607903	0.00607903	0.00607903	0.00607903	0.00607903	0.00607903	0.00607903	0.00607903	0.00607903	0.00607903	0.00607903	0.00607903
apnea	0.0803364	0.0803364	0.145919	0.0871352	0.0803364	0.0827296	0.0803364	0.0808171	0.0803364	0.0803364	0.0803364	0.0803364	0.0803364	0.0803364	0.0803364	0.0803364	0.0803364	0.0803364	0.0803364	0.0803364	0.113128	0.0803364	0.0803364	0.0786665	0.0803364	0.0774634	0.0803364	0.0803364	0.0803364	0.0803364	0.0803364	0.0803364	0.0803364	0.0803364	0.0803364	0.0803364	0.0803364	0.0849556	0.0803364	0.0803364	0.0803364	0.0837476	0.0803364	0.0803364	0.0803364	0.0803364	0.0803364	0.0803364
appendicitis	0.0121581	0.0121581	0.0121581	0.0121581	0.0121581	0.0121581	0.0121581	0.0121581	0.0121581	0.0121581	0.0121581	0.0121581	0.0121581	0.0121581	0.0121581	0.0121581	0.0121581	0.0121581	0.0121581	0.0121581	0.0121581	0.0121581	0.0121581	0.0121581	0.0121581	0.0121581	0.0121581	0.0121581	0.0121581	0.0121581	0.0121581	0.0121581	0.0121581	0.0121581	0.0121581	0.0121581	0.0121581	0.0121581	0.0121581	0.0121581	0.0121581	0.0121581	0.0121581	0.0121581	0.0121581	0.0121581	0.0121581	0.0121581
apraxia	0.00433216	0.00433216	0.0599406	0.00433216	0.00433216	0.00433216	0.00433216	0.00433216	0.00433216	0.00433216	0.00433216	0.00433216	0.00433216	0.00433216	0.00433216	0.00433216	0.00433216	0.00433216	0.00433216	0.00433216	0.03213	0.00433216	0.00433216	0.00433216	0.00433216	0.00433216	0.00433216	0.00433216	0.00433216	0.00433216	0.00433216	0.00433216	0.00433216	0.00433216	0.00433216	0.00433216	0.00433216	0.00433216	0.00433216	0.00433216	0.00433216	0.00433216	0.00433216	0.00433216	0.00433216	0.00433216	0.00433216	0.00433216
arachnoiditis	0.0102071	0.0102071	0.0579832	0.0102071	0.0102071	0.0102071	0.0102071	0.0102071	0.0102071	0.0102071	0.0102071	0.0102071	0.0102071	0.0102071	0.0102071	0.0102071	0.0102071	0.0102071	0.0102071	0.0102071	0.0340952	0.0102071	0.0102071	0.0102071	0.0102071	0.0102071	0.0102071	0.0102071	0.0102071	0.0102071	0.0102071	0.0102071	0.0102071	0.0102071	0.0102071	0.0102071	0.0102071	0.0102071	0.0102071	0.0102071	0.0102071	0.0102071	0.0102071	0.0102071	0.0102071	0.0102071	0.0102071	0.0102071
arrhythmia	0.359523	0.359389	0.313655	0.362659	0.358987	0.32374	0.35872	0.358586	0.358452	0.440133	0.473918	0.35805	0.357916	0.404465	0.37793	0.373998	0.357381	0.357247	0.357113	0.356979	0.334805	0.356711	0.356577	0.354143	0.356309	0.338444	0.356042	0.362746	0.355774	0.35564	0.355506	0.356248	0.355238	0.355104	0.35497	0.358544	0.354703	0.344323	0.354435	0.354301	0.360747	0.349556	0.353899	0.353765	0.353632	0.353498	0.353364	0.35323
arterial.insufficiency	0.00759878	0.00759878	0.00759878	0.00759878	0.00759878	0.00759878	0.00759878	0.00759878	0.00759878	0.00759878	0.00759878	0.00759878	0.00759878	0.00759878	0.00759878	0.00759878	0.00759878	0.00759878	0.00759878	0.00759878	0.00759878	0.00759878	0.00759878	0.00759878	0.00759878	0.00759878	0.00759878	0.00759878	0.00759878	0.00759878	0.00759878	0.00759878	0.00759878	0.00759878	0.00759878	0.00759878	0.00759878	0.00759878	0.00759878	0.00759878	0.00759878	0.00759878	0.00759878	0.00759878	0.00759878	0.00759878	0.00759878	0.00759878
arteriosclerosis	0.0106383	0.0106383	0.0106383	0.0106383	0.0106383	0.0106383	0.0106383	0.0106383	0.0106383	0.0106383	0.0106383	0.0106383	0.0106383	0.0106383	0.0106383	0.0106383	0.0106383	0.0106383	0.0106383	0.0106383	0.0106383	0.0106383	0.0106383	0.0106383	0.0106383	0.0106383	0.0106383	0.0106383	0.0106383	0.0106383	0.0106383	0.0106383	0.0106383	0.0106383	0.0106383	0.0106383	0.0106383	0.0106383	0.0106383	0.0106383	0.0106383	0.0106383	0.0106383	0.0106383	0.0106383	0.0106383	0.0106383	0.0106383
arteritis	0.0121581	0.0121581	0.0121581	0.0121581	0.0121581	0.0121581	0.0121581	0.0121581	0.0121581	0.0121581	0.0121581	0.0121581	0.0121581	0.0121581	0.0121581	0.0121581	0.0121581	0.0121581	0.0121581	0.0121581	0.0121581	0.0121581	0.0121581	0.0121581	0.0121581	0.0121581	0.0121581	0.0121581	0.0121581	0.0121581	0.0121581	0.0121581	0.0121581	0.0121581	0.0121581	0.0121581	0.0121581	0.0121581	0.0121581	0.0121581	0.0121581	0.0121581	0.0121581	0.0121581	0.0121581	0.0121581	0.0121581	0.0121581
arthralgia	0.338252	0.337672	0.337182	0.244759	0.197283	-0.00310311	0.10369	0.0569419	0.0100975	-0.0498682	-0.0550032	-0.130291	-0.177088	-0.215102	-0.281018	-0.326105	-0.364273	-0.411069	-0.457866	-0.504662	-0.529013	-0.598255	-0.645051	-0.679528	-0.738644	-0.800905	-0.832236	-0.888996	-0.925829	-0.972625	-1.02804	-1.06735	-1.11301	-1.15981	-1.20661	-1.2534	-1.29429	-1.28883	-1.39379	-1.44059	-1.48859	-1.53247	-1.58098	-1.62777	-1.67457	-1.72137	-1.76816	-1.80764
arthritis	0.200067	0.199694	0.251942	0.189934	0.185055	0.122624	0.175295	0.170416	0.165536	0.169975	0.195489	0.150897	0.146017	0.189644	0.136258	0.132689	0.126499	0.121619	0.11674	0.11186	0.10698	0.102101	0.0972209	0.119676	0.0874615	0.0698184	0.0777022	0.0710334	0.0679429	0.0630632	0.0575061	0.0556939	0.0484243	0.0435446	0.0386649	0.0337853	0.0292441	0.0422237	0.0191463	0.0142666	0.00938699	0.0225825	-0.000372334	-0.00525199	-0.0101317	-0.0150113	-0.019891	-0.0146699
gouty.arthritis	0.00151976	0.00151976	0.00151976	0.00151976	0.00151976	0.00151976	0.00151976	0.00151976	0.00151976	0.00151976	0.00151976	0.00151976	0.00151976	0.00151976	0.00151976	0.00151976	0.00151976	0.00151976	0.00151976	0.00151976	0.00151976	0.00151976	0.00151976	0.00151976	0.00151976	0.00151976	0.00151976	0.00151976	0.00151976	0.00151976	0.00151976	0.00151976	0.00151976	0.00151976	0.00151976	0.00151976	0.00151976	0.00151976	0.00151976	0.00151976	0.00151976	0.00151976	0.00151976	0.00151976	0.00151976	0.00151976	0.00151976	0.00151976
rheumatoid.arthritis	0.0303951	0.0303951	0.0303951	0.0303951	0.0303951	0.0303951	0.0303951	0.0303951	0.0303951	0.0303951	0.0303951	0.0303951	0.0303951	0.0303951	0.0303951	0.0303951	0.0303951	0.0303951	0.0303951	0.0303951	0.0303951	0.0303951	0.0303951	0.0303951	0.0303951	0.0303951	0.0303951	0.0303951	0.0303951	0.0303951	0.0303951	0.0303951	0.0303951	0.0303951	0.0303951	0.0303951	0.0303951	0.0303951	0.0303951	0.0303951	0.0303951	0.0303951	0.0303951	0.0303951	0.0303951	0.0303951	0.0303951	0.0303951
septic.arthritis	0.00151976	0.00151976	0.00151976	0.00151976	0.00151976	0.00151976	0.00151976	0.00151976	0.00151976	0.00151976	0.00151976	0.00151976	0.00151976	0.00151976	0.00151976	0.00151976	0.00151976	0.00151976	0.00151976	0.00151976	0.00151976	0.00151976	0.00151976	0.00151976	0.00151976	0.00151976	0.00151976	0.00151976	0.00151976	0.00151976	0.00151976	0.00151976	0.00151976	0.00151976	0.00151976	0.00151976	0.00151976	0.00151976	0.00151976	0.00151976	0.00151976	0.00151976	0.00151976	0.00151976	0.00151976	0.00151976	0.00151976	0.00151976
ascites	0.0455927	0.0455927	0.0455927	0.0455927	0.0455927	0.0455927	0.0455927	0.0455927	0.0455927	0.0455927	0.0455927	0.0455927	0.0455927	0.0455927	0.0455927	0.0455927	0.0455927	0.0455927	0.0455927	0.0455927	0.0455927	0.0455927	0.0455927	0.0455927	0.0455927	0.0455927	0.0455927	0.0455927	0.0455927	0.0455927	0.0455927	0.0455927	0.0455927	0.0455927	0.0455927	0.0455927	0.0455927	0.0455927	0.0455927	0.0455927	0.0455927	0.0455927	0.0455927	0.0455927	0.0455927	0.0455927	0.0455927	0.0455927
aspergillosis	-0.00150849	-0.00150849	-0.00150849	-0.00150849	-0.00150849	-0.00150849	-0.00150849	-0.00150849	-0.00150849	-0.00150849	-0.00150849	-0.00150849	-0.00150849	-0.00150849	-0.00150849	-0.00150849	-0.00150849	-0.00150849	-0.00150849	-0.00150849	-0.00150849	-0.00150849	-0.00150849	-0.00150849	-0.00150849	-0.00150849	-0.00150849	-0.00150849	-0.00150849	-0.00150849	-0.00150849	-0.00150849	-0.00150849	-0.00150849	-0.00150849	-0.00150849	-0.00150849	-0.00150849	-0.00150849	-0.00150849	-0.00150849	-0.00150849	-0.00150849	-0.00150849	-0.00150849	-0.00150849	-0.00150849	-0.00150849
asthenia	0.448219	0.448219	0.486727	0.450137	0.448219	0.293035	0.448219	0.448219	0.448219	0.456439	0.494902	0.448219	0.448219	0.466184	0.44306	0.452191	0.448219	0.448219	0.448219	0.448219	0.465839	0.448219	0.448219	0.459403	0.448219	0.404002	0.448219	0.440256	0.448219	0.448219	0.443396	0.448604	0.448219	0.448219	0.448219	0.448219	0.452564	0.46908	0.448219	0.448219	0.445465	0.456318	0.448219	0.448219	0.448219	0.448219	0.448219	0.453177
asthenopia	0.00607903	0.00607903	0.00607903	0.00607903	0.00607903	0.00607903	0.00607903	0.00607903	0.00607903	0.00607903	0.00607903	0.00607903	0.00607903	0.00607903	0.00607903	0.00607903	0.00607903	0.00607903	0.00607903	0.00607903	0.00607903	0.00607903	0.00607903	0.00607903	0.00607903	0.00607903	0.00607903	0.00607903	0.00607903	0.00607903	0.00607903	0.00607903	0.00607903	0.00607903	0.00607903	0.00607903	0.00607903	0.00607903	0.00607903	0.00607903	0.00607903	0.00607903	0.00607903	0.00607903	0.00607903	0.00607903	0.00607903	0.00607903
asthma	0.217569	0.214952	0.225716	0.216543	0.207101	0.201289	0.201868	0.199251	0.196634	0.194017	0.1914	0.188783	0.186167	0.18355	0.167212	0.174663	0.175699	0.173082	0.170465	0.167848	0.171922	0.162615	0.159998	0.157381	0.154764	0.127544	0.14953	0.146913	0.144297	0.14168	0.139063	0.146082	0.133829	0.131212	0.128595	0.125978	0.123362	0.122184	0.118128	0.115511	0.149687	0.118058	0.10766	0.105043	0.102427	0.0998097	0.0971929	0.094576
astrocytoma	0.00151976	0.00151976	0.00151976	0.00151976	0.00151976	0.00151976	0.00151976	0.00151976	0.00151976	0.00151976	0.00151976	0.00151976	0.00151976	0.00151976	0.00151976	0.00151976	0.00151976	0.00151976	0.00151976	0.00151976	0.00151976	0.00151976	0.00151976	0.00151976	0.00151976	0.00151976	0.00151976	0.00151976	0.00151976	0.00151976	0.00151976	0.00151976	0.00151976	0.00151976	0.00151976	0.00151976	0.00151976	0.00151976	0.00151976	0.00151976	0.00151976	0.00151976	0.00151976	0.00151976	0.00151976	0.00151976	0.00151976	0.00151976
ataxia	0.187368	0.187368	0.264703	0.19392	0.187368	0.189062	0.187368	0.187705	0.187368	0.188666	0.205874	0.187368	0.187368	0.187409	0.187368	0.184473	0.187368	0.187368	0.187368	0.187368	0.224203	0.187368	0.187368	0.177268	0.187368	0.182599	0.187368	0.186775	0.187368	0.187368	0.187368	0.187979	0.187368	0.187368	0.187368	0.187368	0.187096	0.198318	0.187368	0.187368	0.225097	0.200338	0.187368	0.187368	0.187368	0.187368	0.187368	0.187368
atelectasis	0.0349544	0.0349544	0.0349544	0.0349544	0.0349544	0.0349544	0.0349544	0.0349544	0.0349544	0.0349544	0.0349544	0.0349544	0.0349544	0.0349544	0.0349544	0.0349544	0.0349544	0.0349544	0.0349544	0.0349544	0.0349544	0.0349544	0.0349544	0.0349544	0.0349544	0.0349544	0.0349544	0.0349544	0.0349544	0.0349544	0.0349544	0.0349544	0.0349544	0.0349544	0.0349544	0.0349544	0.0349544	0.0349544	0.0349544	0.0349544	0.0349544	0.0349544	0.0349544	0.0349544	0.0349544	0.0349544	0.0349544	0.0349544
atherosclerotic.vascular.disease	0.00455927	0.00455927	0.00455927	0.00455927	0.00455927	0.00455927	0.00455927	0.00455927	0.00455927	0.00455927	0.00455927	0.00455927	0.00455927	0.00455927	0.00455927	0.00455927	0.00455927	0.00455927	0.00455927	0.00455927	0.00455927	0.00455927	0.00455927	0.00455927	0.00455927	0.00455927	0.00455927	0.00455927	0.00455927	0.00455927	0.00455927	0.00455927	0.00455927	0.00455927	0.00455927	0.00455927	0.00455927	0.00455927	0.00455927	0.00455927	0.00455927	0.00455927	0.00455927	0.00455927	0.00455927	0.00455927	0.00455927	0.00455927
atrial.fibrillation	0.158589	0.157632	0.191326	0.2146	0.151823	0.148485	0.14795	0.146013	0.144077	0.168049	0.189502	0.138268	0.136331	0.16268	0.147301	0.136411	0.128586	0.126649	0.124713	0.122776	0.133086	0.118903	0.116967	0.0958339	0.113094	0.0942931	0.109221	0.106549	0.105348	0.103412	0.101475	0.103782	0.0976026	0.0956662	0.0937298	0.0926354	0.0891212	0.1079	0.085984	0.0840476	0.10089	0.0899014	0.0782383	0.0763019	0.0743654	0.072429	0.0704926	0.0685561
atrial.flutter	0.0349544	0.0349544	0.0349544	0.0349544	0.0349544	0.0349544	0.0349544	0.0349544	0.0349544	0.0349544	0.0349544	0.0349544	0.0349544	0.0349544	0.0349544	0.0349544	0.0349544	0.0349544	0.0349544	0.0349544	0.0349544	0.0349544	0.0349544	0.0349544	0.0349544	0.0349544	0.0349544	0.0349544	0.0349544	0.0349544	0.0349544	0.0349544	0.0349544	0.0349544	0.0349544	0.0349544	0.0349544	0.0349544	0.0349544	0.0349544	0.0349544	0.0349544	0.0349544	0.0349544	0.0349544	0.0349544	0.0349544	0.0349544
AV.block	0.0658557	0.0658557	0.146819	0.0658557	0.0658557	0.0658557	0.0658557	0.0658557	0.0658557	0.09543	0.135124	0.0658557	0.0658557	0.12365	0.102774	0.0917922	0.0658557	0.0658557	0.0658557	0.0658557	0.106003	0.0658557	0.0658557	0.0658557	0.0658557	0.0621417	0.0658557	0.0658557	0.0658557	0.0658557	0.0658557	0.0658557	0.0658557	0.0658557	0.0658557	0.0658557	0.0658557	0.0658557	0.0658557	0.0658557	0.102937	0.078893	0.0658557	0.0658557	0.0658557	0.0658557	0.0658557	0.0658557
back.pain	0.391503	0.391945	0.389382	0.393376	0.391945	0.275503	0.391945	0.392012	0.391945	0.358997	0.377768	0.391945	0.391945	0.358773	0.375123	0.391505	0.391945	0.391945	0.391945	0.391945	0.399944	0.391945	0.391945	0.39124	0.391945	0.391545	0.391945	0.391945	0.391945	0.391945	0.388978	0.392111	0.391945	0.391945	0.391945	0.391945	0.391945	0.435408	0.391945	0.391945	0.391945	0.39355	0.391945	0.391945	0.391945	0.391945	0.391945	0.391945
bacteremia	0.00546651	0.00546651	0.00546651	0.00546651	0.00546651	0.00546651	0.00546651	0.00546651	0.00546651	0.00546651	0.00546651	0.00546651	0.00546651	0.00546651	0.00546651	0.00546651	0.00546651	0.00546651	0.00546651	0.00546651	0.00546651	0.00546651	0.00546651	0.00546651	0.00546651	0.00546651	0.00546651	0.00546651	0.00546651	0.00546651	0.00546651	0.00546651	0.00546651	0.00546651	0.00546651	0.00546651	0.00546651	0.00546651	0.00546651	0.00546651	0.00546651	0.00546651	0.00546651	0.00546651	0.00546651	0.00546651	0.00546651	0.00546651
bacterial.infections	0.0410334	0.0410334	0.0410334	0.0410334	0.0410334	0.0410334	0.0410334	0.0410334	0.0410334	0.0410334	0.0410334	0.0410334	0.0410334	0.0410334	0.0410334	0.0410334	0.0410334	0.0410334	0.0410334	0.0410334	0.0410334	0.0410334	0.0410334	0.0410334	0.0410334	0.0410334	0.0410334	0.0410334	0.0410334	0.0410334	0.0410334	0.0410334	0.0410334	0.0410334	0.0410334	0.0410334	0.0410334	0.0410334	0.0410334	0.0410334	0.0410334	0.0410334	0.0410334	0.0410334	0.0410334	0.0410334	0.0410334	0.0410334
balanitis	0.0151976	0.0151976	0.0151976	0.0151976	0.0151976	0.0151976	0.0151976	0.0151976	0.0151976	0.0151976	0.0151976	0.0151976	0.0151976	0.0151976	0.0151976	0.0151976	0.0151976	0.0151976	0.0151976	0.0151976	0.0151976	0.0151976	0.0151976	0.0151976	0.0151976	0.0151976	0.0151976	0.0151976	0.0151976	0.0151976	0.0151976	0.0151976	0.0151976	0.0151976	0.0151976	0.0151976	0.0151976	0.0151976	0.0151976	0.0151976	0.0151976	0.0151976	0.0151976	0.0151976	0.0151976	0.0151976	0.0151976	0.0151976
skin.benign.neoplasm	0.0136778	0.0136778	0.0136778	0.0136778	0.0136778	0.0136778	0.0136778	0.0136778	0.0136778	0.0136778	0.0136778	0.0136778	0.0136778	0.0136778	0.0136778	0.0136778	0.0136778	0.0136778	0.0136778	0.0136778	0.0136778	0.0136778	0.0136778	0.0136778	0.0136778	0.0136778	0.0136778	0.0136778	0.0136778	0.0136778	0.0136778	0.0136778	0.0136778	0.0136778	0.0136778	0.0136778	0.0136778	0.0136778	0.0136778	0.0136778	0.0136778	0.0136778	0.0136778	0.0136778	0.0136778	0.0136778	0.0136778	0.0136778
benign.prostatic.hyperplasia	0.00911854	0.00911854	0.00911854	0.00911854	0.00911854	0.00911854	0.00911854	0.00911854	0.00911854	0.00911854	0.00911854	0.00911854	0.00911854	0.00911854	0.00911854	0.00911854	0.00911854	0.00911854	0.00911854	0.00911854	0.00911854	0.00911854	0.00911854	0.00911854	0.00911854	0.00911854	0.00911854	0.00911854	0.00911854	0.00911854	0.00911854	0.00911854	0.00911854	0.00911854	0.00911854	0.00911854	0.00911854	0.00911854	0.00911854	0.00911854	0.00911854	0.00911854	0.00911854	0.00911854	0.00911854	0.00911854	0.00911854	0.00911854
biliary.tract.disorder	0.00151976	0.00151976	0.00151976	0.00151976	0.00151976	0.00151976	0.00151976	0.00151976	0.00151976	0.00151976	0.00151976	0.00151976	0.00151976	0.00151976	0.00151976	0.00151976	0.00151976	0.00151976	0.00151976	0.00151976	0.00151976	0.00151976	0.00151976	0.00151976	0.00151976	0.00151976	0.00151976	0.00151976	0.00151976	0.00151976	0.00151976	0.00151976	0.00151976	0.00151976	0.00151976	0.00151976	0.00151976	0.00151976	0.00151976	0.00151976	0.00151976	0.00151976	0.00151976	0.00151976	0.00151976	0.00151976	0.00151976	0.00151976
bipolar.disorder	0.00607903	0.00607903	0.00607903	0.00607903	0.00607903	0.00607903	0.00607903	0.00607903	0.00607903	0.00607903	0.00607903	0.00607903	0.00607903	0.00607903	0.00607903	0.00607903	0.00607903	0.00607903	0.00607903	0.00607903	0.00607903	0.00607903	0.00607903	0.00607903	0.00607903	0.00607903	0.00607903	0.00607903	0.00607903	0.00607903	0.00607903	0.00607903	0.00607903	0.00607903	0.00607903	0.00607903	0.00607903	0.00607903	0.00607903	0.00607903	0.00607903	0.00607903	0.00607903	0.00607903	0.00607903	0.00607903	0.00607903	0.00607903
distended.bladder	0.00151976	0.00151976	0.00151976	0.00151976	0.00151976	0.00151976	0.00151976	0.00151976	0.00151976	0.00151976	0.00151976	0.00151976	0.00151976	0.00151976	0.00151976	0.00151976	0.00151976	0.00151976	0.00151976	0.00151976	0.00151976	0.00151976	0.00151976	0.00151976	0.00151976	0.00151976	0.00151976	0.00151976	0.00151976	0.00151976	0.00151976	0.00151976	0.00151976	0.00151976	0.00151976	0.00151976	0.00151976	0.00151976	0.00151976	0.00151976	0.00151976	0.00151976	0.00151976	0.00151976	0.00151976	0.00151976	0.00151976	0.00151976
bladder.tumors	0.00303951	0.00303951	0.00303951	0.00303951	0.00303951	0.00303951	0.00303951	0.00303951	0.00303951	0.00303951	0.00303951	0.00303951	0.00303951	0.00303951	0.00303951	0.00303951	0.00303951	0.00303951	0.00303951	0.00303951	0.00303951	0.00303951	0.00303951	0.00303951	0.00303951	0.00303951	0.00303951	0.00303951	0.00303951	0.00303951	0.00303951	0.00303951	0.00303951	0.00303951	0.00303951	0.00303951	0.00303951	0.00303951	0.00303951	0.00303951	0.00303951	0.00303951	0.00303951	0.00303951	0.00303951	0.00303951	0.00303951	0.00303951
neurogenic.bladder	0.00303951	0.00303951	0.00303951	0.00303951	0.00303951	0.00303951	0.00303951	0.00303951	0.00303951	0.00303951	0.00303951	0.00303951	0.00303951	0.00303951	0.00303951	0.00303951	0.00303951	0.00303951	0.00303951	0.00303951	0.00303951	0.00303951	0.00303951	0.00303951	0.00303951	0.00303951	0.00303951	0.00303951	0.00303951	0.00303951	0.00303951	0.00303951	0.00303951	0.00303951	0.00303951	0.00303951	0.00303951	0.00303951	0.00303951	0.00303951	0.00303951	0.00303951	0.00303951	0.00303951	0.00303951	0.00303951	0.00303951	0.00303951
blepharitis	0.0595886	0.0595886	0.0613977	0.06547	0.0595886	0.0595886	0.0595886	0.0595886	0.0595886	0.107104	0.12143	0.0595886	0.0595886	0.11593	0.0900278	0.0869944	0.0595886	0.0595886	0.0595886	0.0595886	0.0595886	0.0595886	0.0595886	0.0595886	0.0595886	0.0493688	0.0595886	0.0595886	0.0595886	0.0595886	0.0595886	0.0595886	0.0595886	0.0595886	0.0595886	0.0613825	0.0595886	0.0595886	0.0595886	0.0595886	0.0975864	0.0659897	0.0595886	0.0595886	0.0595886	0.0595886	0.0595886	0.0595886
blepharoconjunctivitis	0.00911854	0.00911854	0.00911854	0.00911854	0.00911854	0.00911854	0.00911854	0.00911854	0.00911854	0.00911854	0.00911854	0.00911854	0.00911854	0.00911854	0.00911854	0.00911854	0.00911854	0.00911854	0.00911854	0.00911854	0.00911854	0.00911854	0.00911854	0.00911854	0.00911854	0.00911854	0.00911854	0.00911854	0.00911854	0.00911854	0.00911854	0.00911854	0.00911854	0.00911854	0.00911854	0.00911854	0.00911854	0.00911854	0.00911854	0.00911854	0.00911854	0.00911854	0.00911854	0.00911854	0.00911854	0.00911854	0.00911854	0.00911854
blepharoptosis	0.00759878	0.00759878	0.00759878	0.00759878	0.00759878	0.00759878	0.00759878	0.00759878	0.00759878	0.00759878	0.00759878	0.00759878	0.00759878	0.00759878	0.00759878	0.00759878	0.00759878	0.00759878	0.00759878	0.00759878	0.00759878	0.00759878	0.00759878	0.00759878	0.00759878	0.00759878	0.00759878	0.00759878	0.00759878	0.00759878	0.00759878	0.00759878	0.00759878	0.00759878	0.00759878	0.00759878	0.00759878	0.00759878	0.00759878	0.00759878	0.00759878	0.00759878	0.00759878	0.00759878	0.00759878	0.00759878	0.00759878	0.00759878
blepharospasm	0.0121581	0.0121581	0.0121581	0.0121581	0.0121581	0.0121581	0.0121581	0.0121581	0.0121581	0.0121581	0.0121581	0.0121581	0.0121581	0.0121581	0.0121581	0.0121581	0.0121581	0.0121581	0.0121581	0.0121581	0.0121581	0.0121581	0.0121581	0.0121581	0.0121581	0.0121581	0.0121581	0.0121581	0.0121581	0.0121581	0.0121581	0.0121581	0.0121581	0.0121581	0.0121581	0.0121581	0.0121581	0.0121581	0.0121581	0.0121581	0.0121581	0.0121581	0.0121581	0.0121581	0.0121581	0.0121581	0.0121581	0.0121581
blistering	0.0531915	0.0531915	0.0531915	0.0531915	0.0531915	0.0531915	0.0531915	0.0531915	0.0531915	0.0531915	0.0531915	0.0531915	0.0531915	0.0531915	0.0531915	0.0531915	0.0531915	0.0531915	0.0531915	0.0531915	0.0531915	0.0531915	0.0531915	0.0531915	0.0531915	0.0531915	0.0531915	0.0531915	0.0531915	0.0531915	0.0531915	0.0531915	0.0531915	0.0531915	0.0531915	0.0531915	0.0531915	0.0531915	0.0531915	0.0531915	0.0531915	0.0531915	0.0531915	0.0531915	0.0531915	0.0531915	0.0531915	0.0531915
Clotting	0.0746484	0.0746484	0.0746484	0.0746484	0.0746484	0.0746484	0.0746484	0.0746484	0.0746484	0.0746484	0.0746402	0.0746484	0.0746484	0.0746484	0.0746484	0.0746484	0.0746484	0.0746484	0.0746484	0.0746484	0.0746484	0.0746484	0.0746484	0.0746484	0.0746484	0.0746484	0.0746484	0.0746484	0.0746484	0.0746484	0.0746484	0.0746484	0.0746484	0.0746484	0.0746484	0.0746484	0.0746484	0.0746484	0.0746484	0.0746484	0.0746484	0.0746484	0.0746484	0.0746484	0.0746484	0.0746484	0.0746484	0.0746484
platelet.disorder	0.00151976	0.00151976	0.00151976	0.00151976	0.00151976	0.00151976	0.00151976	0.00151976	0.00151976	0.00151976	0.00151976	0.00151976	0.00151976	0.00151976	0.00151976	0.00151976	0.00151976	0.00151976	0.00151976	0.00151976	0.00151976	0.00151976	0.00151976	0.00151976	0.00151976	0.00151976	0.00151976	0.00151976	0.00151976	0.00151976	0.00151976	0.00151976	0.00151976	0.00151976	0.00151976	0.00151976	0.00151976	0.00151976	0.00151976	0.00151976	0.00151976	0.00151976	0.00151976	0.00151976	0.00151976	0.00151976	0.00151976	0.00151976
bone.neoplasm	0.00303951	0.00303951	0.00303951	0.00303951	0.00303951	0.00303951	0.00303951	0.00303951	0.00303951	0.00303951	0.00303951	0.00303951	0.00303951	0.00303951	0.00303951	0.00303951	0.00303951	0.00303951	0.00303951	0.00303951	0.00303951	0.00303951	0.00303951	0.00303951	0.00303951	0.00303951	0.00303951	0.00303951	0.00303951	0.00303951	0.00303951	0.00303951	0.00303951	0.00303951	0.00303951	0.00303951	0.00303951	0.00303951	0.00303951	0.00303951	0.00303951	0.00303951	0.00303951	0.00303951	0.00303951	0.00303951	0.00303951	0.00303951
borderline.personality.disorder	0.00151976	0.00151976	0.00151976	0.00151976	0.00151976	0.00151976	0.00151976	0.00151976	0.00151976	0.00151976	0.00151976	0.00151976	0.00151976	0.00151976	0.00151976	0.00151976	0.00151976	0.00151976	0.00151976	0.00151976	0.00151976	0.00151976	0.00151976	0.00151976	0.00151976	0.00151976	0.00151976	0.00151976	0.00151976	0.00151976	0.00151976	0.00151976	0.00151976	0.00151976	0.00151976	0.00151976	0.00151976	0.00151976	0.00151976	0.00151976	0.00151976	0.00151976	0.00151976	0.00151976	0.00151976	0.00151976	0.00151976	0.00151976
brain.abscess	0.00303951	0.00303951	0.00303951	0.00303951	0.00303951	0.00303951	0.00303951	0.00303951	0.00303951	0.00303951	0.00303951	0.00303951	0.00303951	0.00303951	0.00303951	0.00303951	0.00303951	0.00303951	0.00303951	0.00303951	0.00303951	0.00303951	0.00303951	0.00303951	0.00303951	0.00303951	0.00303951	0.00303951	0.00303951	0.00303951	0.00303951	0.00303951	0.00303951	0.00303951	0.00303951	0.00303951	0.00303951	0.00303951	0.00303951	0.00303951	0.00303951	0.00303951	0.00303951	0.00303951	0.00303951	0.00303951	0.00303951	0.00303951
metabolic.encephalopathy	0.00151976	0.00151976	0.00151976	0.00151976	0.00151976	0.00151976	0.00151976	0.00151976	0.00151976	0.00151976	0.00151976	0.00151976	0.00151976	0.00151976	0.00151976	0.00151976	0.00151976	0.00151976	0.00151976	0.00151976	0.00151976	0.00151976	0.00151976	0.00151976	0.00151976	0.00151976	0.00151976	0.00151976	0.00151976	0.00151976	0.00151976	0.00151976	0.00151976	0.00151976	0.00151976	0.00151976	0.00151976	0.00151976	0.00151976	0.00151976	0.00151976	0.00151976	0.00151976	0.00151976	0.00151976	0.00151976	0.00151976	0.00151976
brain.tumor	0.00151976	0.00151976	0.00151976	0.00151976	0.00151976	0.00151976	0.00151976	0.00151976	0.00151976	0.00151976	0.00151976	0.00151976	0.00151976	0.00151976	0.00151976	0.00151976	0.00151976	0.00151976	0.00151976	0.00151976	0.00151976	0.00151976	0.00151976	0.00151976	0.00151976	0.00151976	0.00151976	0.00151976	0.00151976	0.00151976	0.00151976	0.00151976	0.00151976	0.00151976	0.00151976	0.00151976	0.00151976	0.00151976	0.00151976	0.00151976	0.00151976	0.00151976	0.00151976	0.00151976	0.00151976	0.00151976	0.00151976	0.00151976
Breast.cyst	0.00151976	0.00151976	0.00151976	0.00151976	0.00151976	0.00151976	0.00151976	0.00151976	0.00151976	0.00151976	0.00151976	0.00151976	0.00151976	0.00151976	0.00151976	0.00151976	0.00151976	0.00151976	0.00151976	0.00151976	0.00151976	0.00151976	0.00151976	0.00151976	0.00151976	0.00151976	0.00151976	0.00151976	0.00151976	0.00151976	0.00151976	0.00151976	0.00151976	0.00151976	0.00151976	0.00151976	0.00151976	0.00151976	0.00151976	0.00151976	0.00151976	0.00151976	0.00151976	0.00151976	0.00151976	0.00151976	0.00151976	0.00151976
breast.disorders	0.0870212	0.0878046	0.0878046	0.0878046	0.0878046	0.0878046	0.0878046	0.0878046	0.0878046	0.0517242	0.062675	0.0878046	0.0878046	0.0675086	0.0729931	0.0870242	0.0878046	0.0878046	0.0878046	0.0878046	0.0878046	0.0878046	0.0878046	0.0878981	0.0878046	0.0878046	0.0878046	0.0878046	0.0878046	0.0878046	0.0878046	0.0878046	0.0878046	0.0878046	0.0878046	0.0878046	0.0878046	0.0878046	0.0878046	0.0878046	0.0878046	0.0885447	0.0878046	0.0878046	0.0878046	0.0878046	0.0878046	0.0878046
Breast.swelling	0.00607903	0.00607903	0.00607903	0.00607903	0.00607903	0.00607903	0.00607903	0.00607903	0.00607903	0.00607903	0.00607903	0.00607903	0.00607903	0.00607903	0.00607903	0.00607903	0.00607903	0.00607903	0.00607903	0.00607903	0.00607903	0.00607903	0.00607903	0.00607903	0.00607903	0.00607903	0.00607903	0.00607903	0.00607903	0.00607903	0.00607903	0.00607903	0.00607903	0.00607903	0.00607903	0.00607903	0.00607903	0.00607903	0.00607903	0.00607903	0.00607903	0.00607903	0.00607903	0.00607903	0.00607903	0.00607903	0.00607903	0.00607903
bronchospasm	0.186474	0.187324	0.2744	0.195378	0.199265	0.201093	0.207226	0.211206	0.215187	0.259724	0.275365	0.227128	0.231109	0.281531	0.267388	0.262879	0.247031	0.251011	0.254992	0.258972	0.273221	0.266933	0.270914	0.269912	0.278875	0.280237	0.286835	0.290816	0.294796	0.298777	0.302757	0.307863	0.310718	0.314699	0.318679	0.32266	0.32664	0.372253	0.334601	0.338582	0.352704	0.350002	0.350523	0.354503	0.358484	0.362464	0.366445	0.370425
bronchiectasis	0.00151976	0.00151976	0.00151976	0.00151976	0.00151976	0.00151976	0.00151976	0.00151976	0.00151976	0.00151976	0.00151976	0.00151976	0.00151976	0.00151976	0.00151976	0.00151976	0.00151976	0.00151976	0.00151976	0.00151976	0.00151976	0.00151976	0.00151976	0.00151976	0.00151976	0.00151976	0.00151976	0.00151976	0.00151976	0.00151976	0.00151976	0.00151976	0.00151976	0.00151976	0.00151976	0.00151976	0.00151976	0.00151976	0.00151976	0.00151976	0.00151976	0.00151976	0.00151976	0.00151976	0.00151976	0.00151976	0.00151976	0.00151976
bronchiolitis	0.0106383	0.0106383	0.0106383	0.0106383	0.0106383	0.0106383	0.0106383	0.0106383	0.0106383	0.0106383	0.0106383	0.0106383	0.0106383	0.0106383	0.0106383	0.0106383	0.0106383	0.0106383	0.0106383	0.0106383	0.0106383	0.0106383	0.0106383	0.0106383	0.0106383	0.0106383	0.0106383	0.0106383	0.0106383	0.0106383	0.0106383	0.0106383	0.0106383	0.0106383	0.0106383	0.0106383	0.0106383	0.0106383	0.0106383	0.0106383	0.0106383	0.0106383	0.0106383	0.0106383	0.0106383	0.0106383	0.0106383	0.0106383
bronchitis	0.251995	0.251653	0.292534	0.247419	0.237577	0.183832	0.228192	0.223528	0.218808	0.189895	0.199564	0.204732	0.20004	0.207992	0.169621	0.174436	0.181272	0.17658	0.171888	0.167196	0.164086	0.157812	0.15312	0.168549	0.143736	0.13888	0.134352	0.12966	0.124968	0.120276	0.115949	0.11354	0.1062	0.101508	0.0968157	0.0921237	0.0874316	0.0979071	0.0780476	0.0733555	0.068597	0.0801518	0.0592795	0.0545874	0.0498954	0.0452034	0.0405113	0.0446401
bruit	0.00151976	0.00151976	0.00151976	0.00151976	0.00151976	0.00151976	0.00151976	0.00151976	0.00151976	0.00151976	0.00151976	0.00151976	0.00151976	0.00151976	0.00151976	0.00151976	0.00151976	0.00151976	0.00151976	0.00151976	0.00151976	0.00151976	0.00151976	0.00151976	0.00151976	0.00151976	0.00151976	0.00151976	0.00151976	0.00151976	0.00151976	0.00151976	0.00151976	0.00151976	0.00151976	0.00151976	0.00151976	0.00151976	0.00151976	0.00151976	0.00151976	0.00151976	0.00151976	0.00151976	0.00151976	0.00151976	0.00151976	0.00151976
bruxism	0.0153077	0.0153077	0.0153077	0.0153077	0.0153077	0.0144867	0.0153077	0.0153077	0.0153077	0.0153077	0.0153077	0.0153077	0.0153077	0.0153077	0.0153077	0.0153077	0.0153077	0.0153077	0.0153077	0.0153077	0.0153077	0.0153077	0.0153077	0.0153077	0.0153077	0.0137078	0.0153077	0.0153077	0.0153077	0.0153077	0.0148976	0.0191643	0.0153077	0.0153077	0.0153077	0.0153077	0.0153077	0.02312	0.0153077	0.0153077	0.0153077	0.0182043	0.0153077	0.0153077	0.0153077	0.0153077	0.0153077	0.0153077
bulimia	0.00151976	0.00151976	0.00151976	0.00151976	0.00151976	0.00151976	0.00151976	0.00151976	0.00151976	0.00151976	0.00151976	0.00151976	0.00151976	0.00151976	0.00151976	0.00151976	0.00151976	0.00151976	0.00151976	0.00151976	0.00151976	0.00151976	0.00151976	0.00151976	0.00151976	0.00151976	0.00151976	0.00151976	0.00151976	0.00151976	0.00151976	0.00151976	0.00151976	0.00151976	0.00151976	0.00151976	0.00151976	0.00151976	0.00151976	0.00151976	0.00151976	0.00151976	0.00151976	0.00151976	0.00151976	0.00151976	0.00151976	0.00151976
bundle.branch.block	0.0553958	0.0546598	0.060934	0.055548	0.0501912	0.0476185	0.0472122	0.0457227	0.0442331	0.0427436	0.0412541	0.0397646	0.038275	0.0378669	0.0346825	0.0338065	0.0323169	0.0308274	0.0293379	0.0278484	0.0302407	0.0248693	0.0233798	0.0219289	0.0204007	0.0153776	0.0174217	0.0163104	0.0144426	0.0129531	0.0114636	0.0135543	0.00848451	0.00699498	0.00550546	0.00401593	0.0025264	0.00313114	-0.000452647	-0.00194217	0.00668328	0.00480042	-0.00641075	-0.00790028	-0.00938981	-0.0108793	-0.0123689	-0.0138584
bursitis	0.0597905	0.0586718	0.0585117	0.0600218	0.05188	0.0478963	0.0473522	0.0450883	0.0428244	0.0405604	0.0382965	0.0360326	0.0337687	0.0315048	0.0281225	0.0269769	0.024713	0.0224491	0.0201852	0.0179212	0.0167093	0.0133934	0.0111295	0.00673999	0.00660164	-0.00103303	0.0020738	0.00581591	-0.00245404	-0.00471796	-0.00698188	-0.00338356	-0.0115097	-0.0137736	-0.0160376	-0.0183015	-0.0205654	-0.0145187	-0.0250932	-0.0273572	-0.012344	-0.0200921	-0.0341489	-0.0364128	-0.0386768	-0.0409407	-0.0432046	-0.0454685
cachexia	0.0243161	0.0243161	0.0243161	0.0243161	0.0243161	0.0243161	0.0243161	0.0243161	0.0243161	0.0243161	0.0243161	0.0243161	0.0243161	0.0243161	0.0243161	0.0243161	0.0243161	0.0243161	0.0243161	0.0243161	0.0243161	0.0243161	0.0243161	0.0243161	0.0243161	0.0243161	0.0243161	0.0243161	0.0243161	0.0243161	0.0243161	0.0243161	0.0243161	0.0243161	0.0243161	0.0243161	0.0243161	0.0243161	0.0243161	0.0243161	0.0243161	0.0243161	0.0243161	0.0243161	0.0243161	0.0243161	0.0243161	0.0243161
cancer	0.0719977	0.0719977	0.0719977	0.0719977	0.0719977	0.0719977	0.0719977	0.0719977	0.0719977	0.0647369	0.0649019	0.0719977	0.0719977	0.0719977	0.0719977	0.0719977	0.0719977	0.0719977	0.0719977	0.0719977	0.0719977	0.0719977	0.0719977	0.0719977	0.0719977	0.0719977	0.0719977	0.0719977	0.0719977	0.0719977	0.0719977	0.0719977	0.0719977	0.0719977	0.0719977	0.0721847	0.0719977	0.0719977	0.0719977	0.0719977	0.0719977	0.0719977	0.0719977	0.0719977	0.0719977	0.0719977	0.0719977	0.0719977
moniliasis	0.101623	0.100552	0.0945588	0.0984089	0.0973375	0.0962661	0.0951947	0.0941232	0.0930518	0.0919674	0.0886082	0.0898376	0.0887662	0.080453	0.0772141	0.0804625	0.0844805	0.0834091	0.0823376	0.0812662	0.0801948	0.0791234	0.078052	0.0769806	0.0759091	0.0770184	0.0737663	0.0726949	0.0716235	0.0705521	0.0694806	0.0720786	0.0673378	0.0662664	0.065195	0.0641235	0.0630521	0.0546632	0.0609093	0.0598379	0.062522	0.0614976	0.0566236	0.0555522	0.0544808	0.0534094	0.052338	0.0512665
cutaneous.candidiasis	0.00911854	0.00911854	0.00911854	0.00911854	0.00911854	0.00911854	0.00911854	0.00911854	0.00911854	0.00911854	0.00911854	0.00911854	0.00911854	0.00911854	0.00911854	0.00911854	0.00911854	0.00911854	0.00911854	0.00911854	0.00911854	0.00911854	0.00911854	0.00911854	0.00911854	0.00911854	0.00911854	0.00911854	0.00911854	0.00911854	0.00911854	0.00911854	0.00911854	0.00911854	0.00911854	0.00911854	0.00911854	0.00911854	0.00911854	0.00911854	0.00911854	0.00911854	0.00911854	0.00911854	0.00911854	0.00911854	0.00911854	0.00911854
oral.moniliasis	0.0626147	0.0614677	0.0603207	0.0591738	0.0580268	0.0568798	0.0557328	0.0545858	0.0534389	0.0522919	0.0486916	0.0499979	0.0488509	0.0448095	0.0421423	0.0443394	0.044263	0.0431161	0.0419691	0.0408221	0.0396751	0.0385281	0.0373812	0.0362342	0.0350872	0.0362747	0.0327932	0.0316463	0.0304993	0.0293523	0.0282053	0.0309866	0.0259114	0.0247644	0.0236174	0.0224704	0.0213235	0.0201765	0.0190295	0.0178825	0.0185484	0.019659	0.0144416	0.0132946	0.0121476	0.0110007	0.00985367	0.0087067
vaginal.moniliasis	0.0405953	0.0405953	0.0724773	0.0405953	0.0405953	0.0405953	0.0405953	0.0405953	0.0405953	0.0405953	0.0405953	0.0405953	0.0405953	0.0405953	0.0405953	0.0405953	0.0405953	0.0405953	0.0405953	0.0405953	0.0565363	0.0405953	0.0405953	0.0405953	0.0405953	0.0405953	0.0405953	0.0405953	0.0405953	0.0405953	0.0405953	0.0405953	0.0405953	0.0405953	0.0405953	0.0405953	0.0405953	0.0438095	0.0405953	0.0405953	0.0405953	0.0408713	0.0405953	0.0405953	0.0405953	0.0405953	0.0405953	0.0405953
carcinoid.tumors	0.00151976	0.00151976	0.00151976	0.00151976	0.00151976	0.00151976	0.00151976	0.00151976	0.00151976	0.00151976	0.00151976	0.00151976	0.00151976	0.00151976	0.00151976	0.00151976	0.00151976	0.00151976	0.00151976	0.00151976	0.00151976	0.00151976	0.00151976	0.00151976	0.00151976	0.00151976	0.00151976	0.00151976	0.00151976	0.00151976	0.00151976	0.00151976	0.00151976	0.00151976	0.00151976	0.00151976	0.00151976	0.00151976	0.00151976	0.00151976	0.00151976	0.00151976	0.00151976	0.00151976	0.00151976	0.00151976	0.00151976	0.00151976
carcinoma	0.0485171	0.0485171	0.0485171	0.0485171	0.0485171	0.0485171	0.0485171	0.0485171	0.0485171	0.0485171	0.0485171	0.0485171	0.0485171	0.0470289	0.0485171	0.048516	0.0485171	0.0485171	0.0485171	0.0485171	0.0485171	0.0485171	0.0485171	0.0485171	0.0485171	0.0485171	0.0485171	0.0485171	0.0485171	0.0485171	0.0485171	0.0621747	0.0485171	0.0485171	0.0485171	0.0485171	0.0485171	0.0485171	0.0485171	0.0485171	0.0485171	0.0525552	0.0485171	0.0485171	0.0485171	0.0485171	0.0485171	0.0485171
rectal.carcinoma	0.00151976	0.00151976	0.00151976	0.00151976	0.00151976	0.00151976	0.00151976	0.00151976	0.00151976	0.00151976	0.00151976	0.00151976	0.00151976	0.00151976	0.00151976	0.00151976	0.00151976	0.00151976	0.00151976	0.00151976	0.00151976	0.00151976	0.00151976	0.00151976	0.00151976	0.00151976	0.00151976	0.00151976	0.00151976	0.00151976	0.00151976	0.00151976	0.00151976	0.00151976	0.00151976	0.00151976	0.00151976	0.00151976	0.00151976	0.00151976	0.00151976	0.00151976	0.00151976	0.00151976	0.00151976	0.00151976	0.00151976	0.00151976
basal.cell.carcinoma	0.0212766	0.0212766	0.0212766	0.0212766	0.0212766	0.0212766	0.0212766	0.0212766	0.0212766	0.0212766	0.0212766	0.0212766	0.0212766	0.0212766	0.0212766	0.0212766	0.0212766	0.0212766	0.0212766	0.0212766	0.0212766	0.0212766	0.0212766	0.0212766	0.0212766	0.0212766	0.0212766	0.0212766	0.0212766	0.0212766	0.0212766	0.0212766	0.0212766	0.0212766	0.0212766	0.0212766	0.0212766	0.0212766	0.0212766	0.0212766	0.0212766	0.0212766	0.0212766	0.0212766	0.0212766	0.0212766	0.0212766	0.0212766
cardiac.tamponade	0.0106383	0.0106383	0.0106383	0.0106383	0.0106383	0.0106383	0.0106383	0.0106383	0.0106383	0.0106383	0.0106383	0.0106383	0.0106383	0.0106383	0.0106383	0.0106383	0.0106383	0.0106383	0.0106383	0.0106383	0.0106383	0.0106383	0.0106383	0.0106383	0.0106383	0.0106383	0.0106383	0.0106383	0.0106383	0.0106383	0.0106383	0.0106383	0.0106383	0.0106383	0.0106383	0.0106383	0.0106383	0.0106383	0.0106383	0.0106383	0.0106383	0.0106383	0.0106383	0.0106383	0.0106383	0.0106383	0.0106383	0.0106383
carotid.bruit	0.00151976	0.00151976	0.00151976	0.00151976	0.00151976	0.00151976	0.00151976	0.00151976	0.00151976	0.00151976	0.00151976	0.00151976	0.00151976	0.00151976	0.00151976	0.00151976	0.00151976	0.00151976	0.00151976	0.00151976	0.00151976	0.00151976	0.00151976	0.00151976	0.00151976	0.00151976	0.00151976	0.00151976	0.00151976	0.00151976	0.00151976	0.00151976	0.00151976	0.00151976	0.00151976	0.00151976	0.00151976	0.00151976	0.00151976	0.00151976	0.00151976	0.00151976	0.00151976	0.00151976	0.00151976	0.00151976	0.00151976	0.00151976
carotid.stenosis	0.00151976	0.00151976	0.00151976	0.00151976	0.00151976	0.00151976	0.00151976	0.00151976	0.00151976	0.00151976	0.00151976	0.00151976	0.00151976	0.00151976	0.00151976	0.00151976	0.00151976	0.00151976	0.00151976	0.00151976	0.00151976	0.00151976	0.00151976	0.00151976	0.00151976	0.00151976	0.00151976	0.00151976	0.00151976	0.00151976	0.00151976	0.00151976	0.00151976	0.00151976	0.00151976	0.00151976	0.00151976	0.00151976	0.00151976	0.00151976	0.00151976	0.00151976	0.00151976	0.00151976	0.00151976	0.00151976	0.00151976	0.00151976
carpal.tunnel.syndrome	0.0227964	0.0227964	0.0227964	0.0227964	0.0227964	0.0227964	0.0227964	0.0227964	0.0227964	0.0227964	0.0227964	0.0227964	0.0227964	0.0227964	0.0227964	0.0227964	0.0227964	0.0227964	0.0227964	0.0227964	0.0227964	0.0227964	0.0227964	0.0227964	0.0227964	0.0227964	0.0227964	0.0227964	0.0227964	0.0227964	0.0227964	0.0227964	0.0227964	0.0227964	0.0227964	0.0227964	0.0227964	0.0227964	0.0227964	0.0227964	0.0227964	0.0227964	0.0227964	0.0227964	0.0227964	0.0227964	0.0227964	0.0227964
cataplexy	0.00151976	0.00151976	0.00151976	0.00151976	0.00151976	0.00151976	0.00151976	0.00151976	0.00151976	0.00151976	0.00151976	0.00151976	0.00151976	0.00151976	0.00151976	0.00151976	0.00151976	0.00151976	0.00151976	0.00151976	0.00151976	0.00151976	0.00151976	0.00151976	0.00151976	0.00151976	0.00151976	0.00151976	0.00151976	0.00151976	0.00151976	0.00151976	0.00151976	0.00151976	0.00151976	0.00151976	0.00151976	0.00151976	0.00151976	0.00151976	0.00151976	0.00151976	0.00151976	0.00151976	0.00151976	0.00151976	0.00151976	0.00151976
causalgia	0.00151976	0.00151976	0.00151976	0.00151976	0.00151976	0.00151976	0.00151976	0.00151976	0.00151976	0.00151976	0.00151976	0.00151976	0.00151976	0.00151976	0.00151976	0.00151976	0.00151976	0.00151976	0.00151976	0.00151976	0.00151976	0.00151976	0.00151976	0.00151976	0.00151976	0.00151976	0.00151976	0.00151976	0.00151976	0.00151976	0.00151976	0.00151976	0.00151976	0.00151976	0.00151976	0.00151976	0.00151976	0.00151976	0.00151976	0.00151976	0.00151976	0.00151976	0.00151976	0.00151976	0.00151976	0.00151976	0.00151976	0.00151976
sprue	0.00151976	0.00151976	0.00151976	0.00151976	0.00151976	0.00151976	0.00151976	0.00151976	0.00151976	0.00151976	0.00151976	0.00151976	0.00151976	0.00151976	0.00151976	0.00151976	0.00151976	0.00151976	0.00151976	0.00151976	0.00151976	0.00151976	0.00151976	0.00151976	0.00151976	0.00151976	0.00151976	0.00151976	0.00151976	0.00151976	0.00151976	0.00151976	0.00151976	0.00151976	0.00151976	0.00151976	0.00151976	0.00151976	0.00151976	0.00151976	0.00151976	0.00151976	0.00151976	0.00151976	0.00151976	0.00151976	0.00151976	0.00151976
cellulitis	0.0839356	0.0839356	0.0839356	0.0839356	0.0839356	0.0839356	0.0839356	0.0839356	0.0839356	0.0839356	0.0839356	0.0839356	0.0839356	0.0816275	0.0839356	0.0839339	0.0839356	0.0839356	0.0839356	0.0839356	0.0839356	0.0839356	0.0839356	0.0839356	0.0839356	0.0839356	0.0839356	0.0839356	0.0839356	0.0839356	0.0839356	0.105118	0.0839356	0.0839356	0.0839356	0.0839356	0.0839356	0.0839356	0.0839356	0.0839356	0.0839356	0.0901986	0.0839356	0.0839356	0.0839356	0.0839356	0.0839356	0.0839356
cerebellar.ataxia	0.00303951	0.00303951	0.00303951	0.00303951	0.00303951	0.00303951	0.00303951	0.00303951	0.00303951	0.00303951	0.00303951	0.00303951	0.00303951	0.00303951	0.00303951	0.00303951	0.00303951	0.00303951	0.00303951	0.00303951	0.00303951	0.00303951	0.00303951	0.00303951	0.00303951	0.00303951	0.00303951	0.00303951	0.00303951	0.00303951	0.00303951	0.00303951	0.00303951	0.00303951	0.00303951	0.00303951	0.00303951	0.00303951	0.00303951	0.00303951	0.00303951	0.00303951	0.00303951	0.00303951	0.00303951	0.00303951	0.00303951	0.00303951
cerebral.embolism	0.00607903	0.00607903	0.00607903	0.00607903	0.00607903	0.00607903	0.00607903	0.00607903	0.00607903	0.00607903	0.00607903	0.00607903	0.00607903	0.00607903	0.00607903	0.00607903	0.00607903	0.00607903	0.00607903	0.00607903	0.00607903	0.00607903	0.00607903	0.00607903	0.00607903	0.00607903	0.00607903	0.00607903	0.00607903	0.00607903	0.00607903	0.00607903	0.00607903	0.00607903	0.00607903	0.00607903	0.00607903	0.00607903	0.00607903	0.00607903	0.00607903	0.00607903	0.00607903	0.00607903	0.00607903	0.00607903	0.00607903	0.00607903
cerebral.hemorrhage	0.0440729	0.0440729	0.0440729	0.0440729	0.0440729	0.0440729	0.0440729	0.0440729	0.0440729	0.0440729	0.0440729	0.0440729	0.0440729	0.0440729	0.0440729	0.0440729	0.0440729	0.0440729	0.0440729	0.0440729	0.0440729	0.0440729	0.0440729	0.0440729	0.0440729	0.0440729	0.0440729	0.0440729	0.0440729	0.0440729	0.0440729	0.0440729	0.0440729	0.0440729	0.0440729	0.0440729	0.0440729	0.0440729	0.0440729	0.0440729	0.0440729	0.0440729	0.0440729	0.0440729	0.0440729	0.0440729	0.0440729	0.0440729
cerebral.infarction	0.0319149	0.0319149	0.0319149	0.0319149	0.0319149	0.0319149	0.0319149	0.0319149	0.0319149	0.0319149	0.0319149	0.0319149	0.0319149	0.0319149	0.0319149	0.0319149	0.0319149	0.0319149	0.0319149	0.0319149	0.0319149	0.0319149	0.0319149	0.0319149	0.0319149	0.0319149	0.0319149	0.0319149	0.0319149	0.0319149	0.0319149	0.0319149	0.0319149	0.0319149	0.0319149	0.0319149	0.0319149	0.0319149	0.0319149	0.0319149	0.0319149	0.0319149	0.0319149	0.0319149	0.0319149	0.0319149	0.0319149	0.0319149
transient.ischemic.attack	0.0471125	0.0471125	0.0471125	0.0471125	0.0471125	0.0471125	0.0471125	0.0471125	0.0471125	0.0471125	0.0471125	0.0471125	0.0471125	0.0471125	0.0471125	0.0471125	0.0471125	0.0471125	0.0471125	0.0471125	0.0471125	0.0471125	0.0471125	0.0471125	0.0471125	0.0471125	0.0471125	0.0471125	0.0471125	0.0471125	0.0471125	0.0471125	0.0471125	0.0471125	0.0471125	0.0471125	0.0471125	0.0471125	0.0471125	0.0471125	0.0471125	0.0471125	0.0471125	0.0471125	0.0471125	0.0471125	0.0471125	0.0471125
cerebral.palsy	0.00151976	0.00151976	0.00151976	0.00151976	0.00151976	0.00151976	0.00151976	0.00151976	0.00151976	0.00151976	0.00151976	0.00151976	0.00151976	0.00151976	0.00151976	0.00151976	0.00151976	0.00151976	0.00151976	0.00151976	0.00151976	0.00151976	0.00151976	0.00151976	0.00151976	0.00151976	0.00151976	0.00151976	0.00151976	0.00151976	0.00151976	0.00151976	0.00151976	0.00151976	0.00151976	0.00151976	0.00151976	0.00151976	0.00151976	0.00151976	0.00151976	0.00151976	0.00151976	0.00151976	0.00151976	0.00151976	0.00151976	0.00151976
cerebrovascular.disorder	0.0410334	0.0410334	0.0410334	0.0410334	0.0410334	0.0410334	0.0410334	0.0410334	0.0410334	0.0410334	0.0410334	0.0410334	0.0410334	0.0410334	0.0410334	0.0410334	0.0410334	0.0410334	0.0410334	0.0410334	0.0410334	0.0410334	0.0410334	0.0410334	0.0410334	0.0410334	0.0410334	0.0410334	0.0410334	0.0410334	0.0410334	0.0410334	0.0410334	0.0410334	0.0410334	0.0410334	0.0410334	0.0410334	0.0410334	0.0410334	0.0410334	0.0410334	0.0410334	0.0410334	0.0410334	0.0410334	0.0410334	0.0410334
neck.pain	0.115084	0.11269	0.107846	0.115578	0.0981579	0.0898077	0.0884699	0.0836259	0.0787819	0.0739378	0.0690938	0.0642498	0.0594058	0.0545618	0.0482777	0.0448737	0.0400297	0.0351857	0.0303417	0.0254977	0.0206537	0.0158096	0.0109656	0.0055832	0.00127759	-0.015058	-0.00841044	-0.0132545	-0.0180985	-0.0229425	-0.0277865	-0.0220163	-0.0374745	-0.0423186	-0.0471626	-0.0520066	-0.0568506	-0.0403986	-0.0665386	-0.0713827	-0.050324	-0.0593257	-0.0859147	-0.0907587	-0.0956027	-0.100447	-0.105291	-0.110135
cervicitis	0.00607903	0.00607903	0.00607903	0.00607903	0.00607903	0.00607903	0.00607903	0.00607903	0.00607903	0.00607903	0.00607903	0.00607903	0.00607903	0.00607903	0.00607903	0.00607903	0.00607903	0.00607903	0.00607903	0.00607903	0.00607903	0.00607903	0.00607903	0.00607903	0.00607903	0.00607903	0.00607903	0.00607903	0.00607903	0.00607903	0.00607903	0.00607903	0.00607903	0.00607903	0.00607903	0.00607903	0.00607903	0.00607903	0.00607903	0.00607903	0.00607903	0.00607903	0.00607903	0.00607903	0.00607903	0.00607903	0.00607903	0.00607903
cervical.dysplasia	0.00455927	0.00455927	0.00455927	0.00455927	0.00455927	0.00455927	0.00455927	0.00455927	0.00455927	0.00455927	0.00455927	0.00455927	0.00455927	0.00455927	0.00455927	0.00455927	0.00455927	0.00455927	0.00455927	0.00455927	0.00455927	0.00455927	0.00455927	0.00455927	0.00455927	0.00455927	0.00455927	0.00455927	0.00455927	0.00455927	0.00455927	0.00455927	0.00455927	0.00455927	0.00455927	0.00455927	0.00455927	0.00455927	0.00455927	0.00455927	0.00455927	0.00455927	0.00455927	0.00455927	0.00455927	0.00455927	0.00455927	0.00455927
cervical.erosion	0.00759878	0.00759878	0.00759878	0.00759878	0.00759878	0.00759878	0.00759878	0.00759878	0.00759878	0.00759878	0.00759878	0.00759878	0.00759878	0.00759878	0.00759878	0.00759878	0.00759878	0.00759878	0.00759878	0.00759878	0.00759878	0.00759878	0.00759878	0.00759878	0.00759878	0.00759878	0.00759878	0.00759878	0.00759878	0.00759878	0.00759878	0.00759878	0.00759878	0.00759878	0.00759878	0.00759878	0.00759878	0.00759878	0.00759878	0.00759878	0.00759878	0.00759878	0.00759878	0.00759878	0.00759878	0.00759878	0.00759878	0.00759878
chalazion	0.00455927	0.00455927	0.00455927	0.00455927	0.00455927	0.00455927	0.00455927	0.00455927	0.00455927	0.00455927	0.00455927	0.00455927	0.00455927	0.00455927	0.00455927	0.00455927	0.00455927	0.00455927	0.00455927	0.00455927	0.00455927	0.00455927	0.00455927	0.00455927	0.00455927	0.00455927	0.00455927	0.00455927	0.00455927	0.00455927	0.00455927	0.00455927	0.00455927	0.00455927	0.00455927	0.00455927	0.00455927	0.00455927	0.00455927	0.00455927	0.00455927	0.00455927	0.00455927	0.00455927	0.00455927	0.00455927	0.00455927	0.00455927
chest.pain	0.421629	0.421629	0.477418	0.422951	0.421629	0.358744	0.421629	0.421722	0.421629	0.434592	0.502349	0.421629	0.421629	0.443779	0.429994	0.424818	0.421629	0.421629	0.421629	0.421629	0.446483	0.421629	0.421629	0.426152	0.421629	0.389102	0.421629	0.397353	0.421629	0.421629	0.415277	0.423013	0.421629	0.421629	0.421629	0.421629	0.421629	0.442684	0.421629	0.421629	0.421629	0.433029	0.421629	0.421629	0.421629	0.421629	0.421629	0.421738
pleuritic.pain	0.0106383	0.0106383	0.0106383	0.0106383	0.0106383	0.0106383	0.0106383	0.0106383	0.0106383	0.0106383	0.0106383	0.0106383	0.0106383	0.0106383	0.0106383	0.0106383	0.0106383	0.0106383	0.0106383	0.0106383	0.0106383	0.0106383	0.0106383	0.0106383	0.0106383	0.0106383	0.0106383	0.0106383	0.0106383	0.0106383	0.0106383	0.0106383	0.0106383	0.0106383	0.0106383	0.0106383	0.0106383	0.0106383	0.0106383	0.0106383	0.0106383	0.0106383	0.0106383	0.0106383	0.0106383	0.0106383	0.0106383	0.0106383
chest.wall.pain	0.0106383	0.0106383	0.0106383	0.0106383	0.0106383	0.0106383	0.0106383	0.0106383	0.0106383	0.0106383	0.0106383	0.0106383	0.0106383	0.0106383	0.0106383	0.0106383	0.0106383	0.0106383	0.0106383	0.0106383	0.0106383	0.0106383	0.0106383	0.0106383	0.0106383	0.0106383	0.0106383	0.0106383	0.0106383	0.0106383	0.0106383	0.0106383	0.0106383	0.0106383	0.0106383	0.0106383	0.0106383	0.0106383	0.0106383	0.0106383	0.0106383	0.0106383	0.0106383	0.0106383	0.0106383	0.0106383	0.0106383	0.0106383
varicella	0.0106383	0.0106383	0.0106383	0.0106383	0.0106383	0.0106383	0.0106383	0.0106383	0.0106383	0.0106383	0.0106383	0.0106383	0.0106383	0.0106383	0.0106383	0.0106383	0.0106383	0.0106383	0.0106383	0.0106383	0.0106383	0.0106383	0.0106383	0.0106383	0.0106383	0.0106383	0.0106383	0.0106383	0.0106383	0.0106383	0.0106383	0.0106383	0.0106383	0.0106383	0.0106383	0.0106383	0.0106383	0.0106383	0.0106383	0.0106383	0.0106383	0.0106383	0.0106383	0.0106383	0.0106383	0.0106383	0.0106383	0.0106383
choking	0.0106383	0.0106383	0.0106383	0.0106383	0.0106383	0.0106383	0.0106383	0.0106383	0.0106383	0.0106383	0.0106383	0.0106383	0.0106383	0.0106383	0.0106383	0.0106383	0.0106383	0.0106383	0.0106383	0.0106383	0.0106383	0.0106383	0.0106383	0.0106383	0.0106383	0.0106383	0.0106383	0.0106383	0.0106383	0.0106383	0.0106383	0.0106383	0.0106383	0.0106383	0.0106383	0.0106383	0.0106383	0.0106383	0.0106383	0.0106383	0.0106383	0.0106383	0.0106383	0.0106383	0.0106383	0.0106383	0.0106383	0.0106383
cholangitis	0.0167173	0.0167173	0.0167173	0.0167173	0.0167173	0.0167173	0.0167173	0.0167173	0.0167173	0.0167173	0.0167173	0.0167173	0.0167173	0.0167173	0.0167173	0.0167173	0.0167173	0.0167173	0.0167173	0.0167173	0.0167173	0.0167173	0.0167173	0.0167173	0.0167173	0.0167173	0.0167173	0.0167173	0.0167173	0.0167173	0.0167173	0.0167173	0.0167173	0.0167173	0.0167173	0.0167173	0.0167173	0.0167173	0.0167173	0.0167173	0.0167173	0.0167173	0.0167173	0.0167173	0.0167173	0.0167173	0.0167173	0.0167173
sclerosing.cholangitis	0.00303951	0.00303951	0.00303951	0.00303951	0.00303951	0.00303951	0.00303951	0.00303951	0.00303951	0.00303951	0.00303951	0.00303951	0.00303951	0.00303951	0.00303951	0.00303951	0.00303951	0.00303951	0.00303951	0.00303951	0.00303951	0.00303951	0.00303951	0.00303951	0.00303951	0.00303951	0.00303951	0.00303951	0.00303951	0.00303951	0.00303951	0.00303951	0.00303951	0.00303951	0.00303951	0.00303951	0.00303951	0.00303951	0.00303951	0.00303951	0.00303951	0.00303951	0.00303951	0.00303951	0.00303951	0.00303951	0.00303951	0.00303951
cholecystitis	0.0627464	0.0615969	0.0592706	0.0629841	0.054618	0.0506078	0.0499654	0.047639	0.0453127	0.0429864	0.0406601	0.0383338	0.0360075	0.0336812	0.0306634	0.0290286	0.0267023	0.024376	0.0220497	0.0197234	0.0173971	0.0150708	0.0127445	0.0101596	0.00809188	0.000246823	0.00343927	0.00111297	-0.00121334	-0.00353964	-0.00586595	-0.00309486	-0.0105186	-0.0128449	-0.0151712	-0.0174975	-0.0198238	-0.0201566	-0.0244764	-0.0268027	-0.0166894	-0.0210124	-0.0337816	-0.0361079	-0.0384342	-0.0407605	-0.0430868	-0.0454131
cholelithiasis	0.0692587	0.067691	0.0645182	0.0695829	0.0581727	0.0527034	0.0518272	0.0486544	0.0454817	0.0423089	0.0391361	0.0359634	0.0327906	0.0296178	0.0255019	0.0232723	0.0200995	0.0169268	0.013754	0.0105813	0.00740849	0.00423573	0.00106297	-0.00246245	-0.00528256	-0.0159822	-0.0116281	-0.0148008	-0.0179736	-0.0211464	-0.0243191	-0.0205398	-0.0306647	-0.0338374	-0.0370102	-0.040183	-0.0433557	-0.0438096	-0.0497012	-0.052874	-0.0390809	-0.0449768	-0.0623923	-0.0655651	-0.0687378	-0.0719106	-0.0750833	-0.0782561
chondrodystrophy	0.00455927	0.00455927	0.00455927	0.00455927	0.00455927	0.00455927	0.00455927	0.00455927	0.00455927	0.00455927	0.00455927	0.00455927	0.00455927	0.00455927	0.00455927	0.00455927	0.00455927	0.00455927	0.00455927	0.00455927	0.00455927	0.00455927	0.00455927	0.00455927	0.00455927	0.00455927	0.00455927	0.00455927	0.00455927	0.00455927	0.00455927	0.00455927	0.00455927	0.00455927	0.00455927	0.00455927	0.00455927	0.00455927	0.00455927	0.00455927	0.00455927	0.00455927	0.00455927	0.00455927	0.00455927	0.00455927	0.00455927	0.00455927
choriocarcinoma	0.00151976	0.00151976	0.00151976	0.00151976	0.00151976	0.00151976	0.00151976	0.00151976	0.00151976	0.00151976	0.00151976	0.00151976	0.00151976	0.00151976	0.00151976	0.00151976	0.00151976	0.00151976	0.00151976	0.00151976	0.00151976	0.00151976	0.00151976	0.00151976	0.00151976	0.00151976	0.00151976	0.00151976	0.00151976	0.00151976	0.00151976	0.00151976	0.00151976	0.00151976	0.00151976	0.00151976	0.00151976	0.00151976	0.00151976	0.00151976	0.00151976	0.00151976	0.00151976	0.00151976	0.00151976	0.00151976	0.00151976	0.00151976
chorioretinitis	0.00151976	0.00151976	0.00151976	0.00151976	0.00151976	0.00151976	0.00151976	0.00151976	0.00151976	0.00151976	0.00151976	0.00151976	0.00151976	0.00151976	0.00151976	0.00151976	0.00151976	0.00151976	0.00151976	0.00151976	0.00151976	0.00151976	0.00151976	0.00151976	0.00151976	0.00151976	0.00151976	0.00151976	0.00151976	0.00151976	0.00151976	0.00151976	0.00151976	0.00151976	0.00151976	0.00151976	0.00151976	0.00151976	0.00151976	0.00151976	0.00151976	0.00151976	0.00151976	0.00151976	0.00151976	0.00151976	0.00151976	0.00151976
scarring	0.00759878	0.00759878	0.00759878	0.00759878	0.00759878	0.00759878	0.00759878	0.00759878	0.00759878	0.00759878	0.00759878	0.00759878	0.00759878	0.00759878	0.00759878	0.00759878	0.00759878	0.00759878	0.00759878	0.00759878	0.00759878	0.00759878	0.00759878	0.00759878	0.00759878	0.00759878	0.00759878	0.00759878	0.00759878	0.00759878	0.00759878	0.00759878	0.00759878	0.00759878	0.00759878	0.00759878	0.00759878	0.00759878	0.00759878	0.00759878	0.00759878	0.00759878	0.00759878	0.00759878	0.00759878	0.00759878	0.00759878	0.00759878
cleft.lip	0.00151976	0.00151976	0.00151976	0.00151976	0.00151976	0.00151976	0.00151976	0.00151976	0.00151976	0.00151976	0.00151976	0.00151976	0.00151976	0.00151976	0.00151976	0.00151976	0.00151976	0.00151976	0.00151976	0.00151976	0.00151976	0.00151976	0.00151976	0.00151976	0.00151976	0.00151976	0.00151976	0.00151976	0.00151976	0.00151976	0.00151976	0.00151976	0.00151976	0.00151976	0.00151976	0.00151976	0.00151976	0.00151976	0.00151976	0.00151976	0.00151976	0.00151976	0.00151976	0.00151976	0.00151976	0.00151976	0.00151976	0.00151976
cleft.palate	0.00455927	0.00455927	0.00455927	0.00455927	0.00455927	0.00455927	0.00455927	0.00455927	0.00455927	0.00455927	0.00455927	0.00455927	0.00455927	0.00455927	0.00455927	0.00455927	0.00455927	0.00455927	0.00455927	0.00455927	0.00455927	0.00455927	0.00455927	0.00455927	0.00455927	0.00455927	0.00455927	0.00455927	0.00455927	0.00455927	0.00455927	0.00455927	0.00455927	0.00455927	0.00455927	0.00455927	0.00455927	0.00455927	0.00455927	0.00455927	0.00455927	0.00455927	0.00455927	0.00455927	0.00455927	0.00455927	0.00455927	0.00455927
cluster.headache	0.00151976	0.00151976	0.00151976	0.00151976	0.00151976	0.00151976	0.00151976	0.00151976	0.00151976	0.00151976	0.00151976	0.00151976	0.00151976	0.00151976	0.00151976	0.00151976	0.00151976	0.00151976	0.00151976	0.00151976	0.00151976	0.00151976	0.00151976	0.00151976	0.00151976	0.00151976	0.00151976	0.00151976	0.00151976	0.00151976	0.00151976	0.00151976	0.00151976	0.00151976	0.00151976	0.00151976	0.00151976	0.00151976	0.00151976	0.00151976	0.00151976	0.00151976	0.00151976	0.00151976	0.00151976	0.00151976	0.00151976	0.00151976
coated.tongue	0.00607903	0.00607903	0.00607903	0.00607903	0.00607903	0.00607903	0.00607903	0.00607903	0.00607903	0.00607903	0.00607903	0.00607903	0.00607903	0.00607903	0.00607903	0.00607903	0.00607903	0.00607903	0.00607903	0.00607903	0.00607903	0.00607903	0.00607903	0.00607903	0.00607903	0.00607903	0.00607903	0.00607903	0.00607903	0.00607903	0.00607903	0.00607903	0.00607903	0.00607903	0.00607903	0.00607903	0.00607903	0.00607903	0.00607903	0.00607903	0.00607903	0.00607903	0.00607903	0.00607903	0.00607903	0.00607903	0.00607903	0.00607903
Cognitive.Disorder	0.00455927	0.00455927	0.00455927	0.00455927	0.00455927	0.00455927	0.00455927	0.00455927	0.00455927	0.00455927	0.00455927	0.00455927	0.00455927	0.00455927	0.00455927	0.00455927	0.00455927	0.00455927	0.00455927	0.00455927	0.00455927	0.00455927	0.00455927	0.00455927	0.00455927	0.00455927	0.00455927	0.00455927	0.00455927	0.00455927	0.00455927	0.00455927	0.00455927	0.00455927	0.00455927	0.00455927	0.00455927	0.00455927	0.00455927	0.00455927	0.00455927	0.00455927	0.00455927	0.00455927	0.00455927	0.00455927	0.00455927	0.00455927
cold.intolerance	0.00455927	0.00455927	0.00455927	0.00455927	0.00455927	0.00455927	0.00455927	0.00455927	0.00455927	0.00455927	0.00455927	0.00455927	0.00455927	0.00455927	0.00455927	0.00455927	0.00455927	0.00455927	0.00455927	0.00455927	0.00455927	0.00455927	0.00455927	0.00455927	0.00455927	0.00455927	0.00455927	0.00455927	0.00455927	0.00455927	0.00455927	0.00455927	0.00455927	0.00455927	0.00455927	0.00455927	0.00455927	0.00455927	0.00455927	0.00455927	0.00455927	0.00455927	0.00455927	0.00455927	0.00455927	0.00455927	0.00455927	0.00455927
colitis	0.138794	0.137888	0.12668	0.136464	0.13516	0.0351036	0.133342	0.132432	0.131523	0.118021	0.119462	0.128795	0.127886	0.118843	0.119681	0.120865	0.124249	0.12334	0.12243	0.121521	0.120646	0.119702	0.118793	0.113399	0.116975	0.0987503	0.115156	0.114247	0.113337	0.112428	0.111195	0.113267	0.1097	0.108791	0.107882	0.11177	0.108416	0.112439	0.104245	0.103335	0.102426	0.103699	0.100607	0.0996982	0.0987889	0.0978796	0.0969703	0.0961461
ulcerative.colitis	0.00385461	0.00259159	-0.00694878	-0.0118397	-0.0164367	-0.0227795	-0.0291223	-0.0354651	-0.0418079	-0.0481506	-0.0544934	-0.0608362	-0.067179	-0.0735218	-0.0798645	-0.0862073	-0.0925501	-0.0988929	-0.105236	-0.111578	-0.117921	-0.124264	-0.130607	-0.13695	-0.143292	-0.149635	-0.155978	-0.162321	-0.168663	-0.175006	-0.181349	-0.187692	-0.194035	-0.200377	-0.20672	-0.213063	-0.218855	-0.217201	-0.232091	-0.238434	-0.244777	-0.25112	-0.257462	-0.263805	-0.270148	-0.276491	-0.282833	-0.289176
Collagen.Disorders	0.00911854	0.00911854	0.00911854	0.00911854	0.00911854	0.00911854	0.00911854	0.00911854	0.00911854	0.00911854	0.00911854	0.00911854	0.00911854	0.00911854	0.00911854	0.00911854	0.00911854	0.00911854	0.00911854	0.00911854	0.00911854	0.00911854	0.00911854	0.00911854	0.00911854	0.00911854	0.00911854	0.00911854	0.00911854	0.00911854	0.00911854	0.00911854	0.00911854	0.00911854	0.00911854	0.00911854	0.00911854	0.00911854	0.00911854	0.00911854	0.00911854	0.00911854	0.00911854	0.00911854	0.00911854	0.00911854	0.00911854	0.00911854
colonic.polyp	0.00151976	0.00151976	0.00151976	0.00151976	0.00151976	0.00151976	0.00151976	0.00151976	0.00151976	0.00151976	0.00151976	0.00151976	0.00151976	0.00151976	0.00151976	0.00151976	0.00151976	0.00151976	0.00151976	0.00151976	0.00151976	0.00151976	0.00151976	0.00151976	0.00151976	0.00151976	0.00151976	0.00151976	0.00151976	0.00151976	0.00151976	0.00151976	0.00151976	0.00151976	0.00151976	0.00151976	0.00151976	0.00151976	0.00151976	0.00151976	0.00151976	0.00151976	0.00151976	0.00151976	0.00151976	0.00151976	0.00151976	0.00151976
coma	0.154331	0.154457	0.205484	0.1811	0.184906	0.19376	0.205205	0.215355	0.225505	0.246438	0.245677	0.255953	0.266103	0.276253	0.282915	0.296552	0.306701	0.316851	0.327001	0.33715	0.367715	0.357449	0.367599	0.377749	0.387898	0.393913	0.408197	0.419074	0.428497	0.438646	0.448796	0.458946	0.469095	0.479245	0.489394	0.499544	0.509694	0.532802	0.529993	0.540142	0.568383	0.572857	0.570591	0.580741	0.59089	0.60104	0.61119	0.621339
common.cold	0.0212766	0.0212766	0.0212766	0.0212766	0.0212766	0.0212766	0.0212766	0.0212766	0.0212766	0.0212766	0.0212766	0.0212766	0.0212766	0.0212766	0.0212766	0.0212766	0.0212766	0.0212766	0.0212766	0.0212766	0.0212766	0.0212766	0.0212766	0.0212766	0.0212766	0.0212766	0.0212766	0.0212766	0.0212766	0.0212766	0.0212766	0.0212766	0.0212766	0.0212766	0.0212766	0.0212766	0.0212766	0.0212766	0.0212766	0.0212766	0.0212766	0.0212766	0.0212766	0.0212766	0.0212766	0.0212766	0.0212766	0.0212766
Infectious.Diseases	0.00759878	0.00759878	0.00759878	0.00759878	0.00759878	0.00759878	0.00759878	0.00759878	0.00759878	0.00759878	0.00759878	0.00759878	0.00759878	0.00759878	0.00759878	0.00759878	0.00759878	0.00759878	0.00759878	0.00759878	0.00759878	0.00759878	0.00759878	0.00759878	0.00759878	0.00759878	0.00759878	0.00759878	0.00759878	0.00759878	0.00759878	0.00759878	0.00759878	0.00759878	0.00759878	0.00759878	0.00759878	0.00759878	0.00759878	0.00759878	0.00759878	0.00759878	0.00759878	0.00759878	0.00759878	0.00759878	0.00759878	0.00759878
confusion	0.427442	0.428229	0.503059	0.439346	0.43929	0.483493	0.446664	0.450609	0.454037	0.474729	0.497007	0.465098	0.468785	0.476451	0.476657	0.473695	0.483533	0.487219	0.490906	0.494593	0.525163	0.501967	0.505654	0.492177	0.513028	0.432041	0.520402	0.523254	0.527775	0.531462	0.535037	0.538836	0.542523	0.54621	0.549897	0.553584	0.556678	0.612009	0.564644	0.568331	0.588136	0.580664	0.579392	0.583079	0.586766	0.590453	0.59414	0.597827
conjunctivitis	0.294655	0.293297	0.287929	0.291289	0.289205	0.23195	0.286477	0.285113	0.283749	0.27336	0.2806	0.279658	0.278294	0.289268	0.283453	0.280162	0.272838	0.271474	0.27011	0.268746	0.267444	0.266018	0.264654	0.258902	0.261926	0.243172	0.259198	0.255892	0.25647	0.255107	0.252672	0.255316	0.251015	0.249651	0.248287	0.249867	0.249855	0.246472	0.242831	0.241467	0.240103	0.242565	0.237375	0.236011	0.234647	0.233283	0.231919	0.230711
connective.tissue.disorders	0.107189	0.108328	0.106132	0.108328	0.108328	0.108328	0.108328	0.108328	0.108328	0.0558705	0.071792	0.108328	0.108328	0.0767977	0.0844371	0.105368	0.108328	0.108328	0.108328	0.108328	0.108328	0.108328	0.108328	0.108464	0.108328	0.108328	0.108328	0.108328	0.108328	0.108328	0.108328	0.108328	0.108328	0.108328	0.108328	0.108328	0.108328	0.105062	0.108328	0.108328	0.109248	0.109404	0.108328	0.108328	0.108328	0.108328	0.108328	0.108328
constipation	0.535987	0.536041	0.582713	0.536149	0.536204	0.595964	0.536312	0.536366	0.53642	0.552878	0.558939	0.536583	0.536637	0.542047	0.536249	0.536799	0.536854	0.536908	0.536962	0.537016	0.55128	0.537124	0.537179	0.548829	0.537287	0.448743	0.537395	0.538884	0.537504	0.537558	0.533783	0.536523	0.53772	0.537775	0.537829	0.537883	0.543951	0.625675	0.538045	0.5381	0.607705	0.543133	0.538262	0.538316	0.53837	0.538425	0.538479	0.545395
constitutional.symptoms	0.0785888	0.0784861	0.0768315	0.0782808	0.0781781	0.0476467	0.0779727	0.0778701	0.0777674	-0.0109128	-0.00857424	0.0774594	0.0773567	0.077254	0.0771514	0.0770487	0.076946	0.0768433	0.0767407	0.076638	0.0765353	0.0764326	0.07633	0.0749956	0.0761246	0.0704834	0.0759193	0.0758166	0.0757139	0.0756113	0.0755086	0.0754059	0.0753032	0.0752006	0.0750979	0.079167	0.0748926	0.0747899	0.0746872	0.0745845	0.0744819	0.0743792	0.0742765	0.0741738	0.0740712	0.0739685	0.0738658	0.0737632
contracture	0.0167173	0.0167173	0.0167173	0.0167173	0.0167173	0.0167173	0.0167173	0.0167173	0.0167173	0.0167173	0.0167173	0.0167173	0.0167173	0.0167173	0.0167173	0.0167173	0.0167173	0.0167173	0.0167173	0.0167173	0.0167173	0.0167173	0.0167173	0.0167173	0.0167173	0.0167173	0.0167173	0.0167173	0.0167173	0.0167173	0.0167173	0.0167173	0.0167173	0.0167173	0.0167173	0.0167173	0.0167173	0.0167173	0.0167173	0.0167173	0.0167173	0.0167173	0.0167173	0.0167173	0.0167173	0.0167173	0.0167173	0.0167173
convulsions	0.203744	0.204246	0.244893	0.212251	0.216099	0.219475	0.224001	0.227952	0.231902	0.229151	0.195347	0.243755	0.247706	0.234708	0.241672	0.24945	0.26351	0.267461	0.271412	0.275363	0.297482	0.283264	0.287215	0.28819	0.295117	0.299068	0.303019	0.321178	0.310921	0.314872	0.322882	0.322773	0.326724	0.330675	0.334626	0.338577	0.342528	0.343925	0.35043	0.354381	0.358961	0.366093	0.366233	0.370184	0.374135	0.378086	0.382037	0.385988
febrile.seizures	0.00303951	0.00303951	0.00303951	0.00303951	0.00303951	0.00303951	0.00303951	0.00303951	0.00303951	0.00303951	0.00303951	0.00303951	0.00303951	0.00303951	0.00303951	0.00303951	0.00303951	0.00303951	0.00303951	0.00303951	0.00303951	0.00303951	0.00303951	0.00303951	0.00303951	0.00303951	0.00303951	0.00303951	0.00303951	0.00303951	0.00303951	0.00303951	0.00303951	0.00303951	0.00303951	0.00303951	0.00303951	0.00303951	0.00303951	0.00303951	0.00303951	0.00303951	0.00303951	0.00303951	0.00303951	0.00303951	0.00303951	0.00303951
corneal.disorders	0.00455927	0.00455927	0.00455927	0.00455927	0.00455927	0.00455927	0.00455927	0.00455927	0.00455927	0.00455927	0.00455927	0.00455927	0.00455927	0.00455927	0.00455927	0.00455927	0.00455927	0.00455927	0.00455927	0.00455927	0.00455927	0.00455927	0.00455927	0.00455927	0.00455927	0.00455927	0.00455927	0.00455927	0.00455927	0.00455927	0.00455927	0.00455927	0.00455927	0.00455927	0.00455927	0.00455927	0.00455927	0.00455927	0.00455927	0.00455927	0.00455927	0.00455927	0.00455927	0.00455927	0.00455927	0.00455927	0.00455927	0.00455927
corneal.opacity	0.0219835	0.0219835	0.0219835	0.0219835	0.0219835	0.0219835	0.0219835	0.0219835	0.0219835	0.0219835	0.0219835	0.0219835	0.0219835	0.0219835	0.0219835	0.0219835	0.0219835	0.0219835	0.0219835	0.0219835	0.0219835	0.0219835	0.0219835	0.0219835	0.0219835	0.0219835	0.0219835	0.0219835	0.0219835	0.0219835	0.0219835	0.0219835	0.0219835	0.0219835	0.0219835	0.0219835	0.0219835	0.0219835	0.0219835	0.0219835	0.0219835	0.0219835	0.0219835	0.0219835	0.0219835	0.0219835	0.0219835	0.0219835
corneal.ulcer	0.0227964	0.0227964	0.0227964	0.0227964	0.0227964	0.0227964	0.0227964	0.0227964	0.0227964	0.0227964	0.0227964	0.0227964	0.0227964	0.0227964	0.0227964	0.0227964	0.0227964	0.0227964	0.0227964	0.0227964	0.0227964	0.0227964	0.0227964	0.0227964	0.0227964	0.0227964	0.0227964	0.0227964	0.0227964	0.0227964	0.0227964	0.0227964	0.0227964	0.0227964	0.0227964	0.0227964	0.0227964	0.0227964	0.0227964	0.0227964	0.0227964	0.0227964	0.0227964	0.0227964	0.0227964	0.0227964	0.0227964	0.0227964
coronary.artery.disease	0.0577508	0.0577508	0.0577508	0.0577508	0.0577508	0.0577508	0.0577508	0.0577508	0.0577508	0.0577508	0.0577508	0.0577508	0.0577508	0.0577508	0.0577508	0.0577508	0.0577508	0.0577508	0.0577508	0.0577508	0.0577508	0.0577508	0.0577508	0.0577508	0.0577508	0.0577508	0.0577508	0.0577508	0.0577508	0.0577508	0.0577508	0.0577508	0.0577508	0.0577508	0.0577508	0.0577508	0.0577508	0.0577508	0.0577508	0.0577508	0.0577508	0.0577508	0.0577508	0.0577508	0.0577508	0.0577508	0.0577508	0.0577508
Corpus.luteum.cyst	0.00151976	0.00151976	0.00151976	0.00151976	0.00151976	0.00151976	0.00151976	0.00151976	0.00151976	0.00151976	0.00151976	0.00151976	0.00151976	0.00151976	0.00151976	0.00151976	0.00151976	0.00151976	0.00151976	0.00151976	0.00151976	0.00151976	0.00151976	0.00151976	0.00151976	0.00151976	0.00151976	0.00151976	0.00151976	0.00151976	0.00151976	0.00151976	0.00151976	0.00151976	0.00151976	0.00151976	0.00151976	0.00151976	0.00151976	0.00151976	0.00151976	0.00151976	0.00151976	0.00151976	0.00151976	0.00151976	0.00151976	0.00151976
cough	0.422069	0.421873	0.454225	0.390266	0.374463	0.249183	0.342856	0.327052	0.311249	0.259867	0.258832	0.263838	0.248034	0.240771	0.226381	0.208332	0.18482	0.169017	0.153213	0.13741	0.126261	0.105803	0.0899991	0.0712095	0.0583921	0.0388128	0.026785	0.00984892	-0.00482206	-0.0206256	-0.0390354	-0.0513779	-0.0680362	-0.0838397	-0.0996433	-0.114815	-0.13125	-0.108813	-0.162857	-0.178661	-0.198352	-0.210268	-0.226072	-0.241875	-0.257679	-0.273482	-0.289286	-0.305089
cryptococcosis	0.00759878	0.00759878	0.00759878	0.00759878	0.00759878	0.00759878	0.00759878	0.00759878	0.00759878	0.00759878	0.00759878	0.00759878	0.00759878	0.00759878	0.00759878	0.00759878	0.00759878	0.00759878	0.00759878	0.00759878	0.00759878	0.00759878	0.00759878	0.00759878	0.00759878	0.00759878	0.00759878	0.00759878	0.00759878	0.00759878	0.00759878	0.00759878	0.00759878	0.00759878	0.00759878	0.00759878	0.00759878	0.00759878	0.00759878	0.00759878	0.00759878	0.00759878	0.00759878	0.00759878	0.00759878	0.00759878	0.00759878	0.00759878
Cryptosporidiosis	0.00151976	0.00151976	0.00151976	0.00151976	0.00151976	0.00151976	0.00151976	0.00151976	0.00151976	0.00151976	0.00151976	0.00151976	0.00151976	0.00151976	0.00151976	0.00151976	0.00151976	0.00151976	0.00151976	0.00151976	0.00151976	0.00151976	0.00151976	0.00151976	0.00151976	0.00151976	0.00151976	0.00151976	0.00151976	0.00151976	0.00151976	0.00151976	0.00151976	0.00151976	0.00151976	0.00151976	0.00151976	0.00151976	0.00151976	0.00151976	0.00151976	0.00151976	0.00151976	0.00151976	0.00151976	0.00151976	0.00151976	0.00151976
Cushing.syndrome	0.00607903	0.00607903	0.00607903	0.00607903	0.00607903	0.00607903	0.00607903	0.00607903	0.00607903	0.00607903	0.00607903	0.00607903	0.00607903	0.00607903	0.00607903	0.00607903	0.00607903	0.00607903	0.00607903	0.00607903	0.00607903	0.00607903	0.00607903	0.00607903	0.00607903	0.00607903	0.00607903	0.00607903	0.00607903	0.00607903	0.00607903	0.00607903	0.00607903	0.00607903	0.00607903	0.00607903	0.00607903	0.00607903	0.00607903	0.00607903	0.00607903	0.00607903	0.00607903	0.00607903	0.00607903	0.00607903	0.00607903	0.00607903
cystic.acne	0.00151976	0.00151976	0.00151976	0.00151976	0.00151976	0.00151976	0.00151976	0.00151976	0.00151976	0.00151976	0.00151976	0.00151976	0.00151976	0.00151976	0.00151976	0.00151976	0.00151976	0.00151976	0.00151976	0.00151976	0.00151976	0.00151976	0.00151976	0.00151976	0.00151976	0.00151976	0.00151976	0.00151976	0.00151976	0.00151976	0.00151976	0.00151976	0.00151976	0.00151976	0.00151976	0.00151976	0.00151976	0.00151976	0.00151976	0.00151976	0.00151976	0.00151976	0.00151976	0.00151976	0.00151976	0.00151976	0.00151976	0.00151976
cystitis	0.141548	0.138969	0.132431	0.134863	0.130507	0.104678	0.124865	0.122044	0.119223	0.112234	0.113628	0.110761	0.10794	0.105119	0.102173	0.0994771	0.0966562	0.0938353	0.0910144	0.0881935	0.0854978	0.0825518	0.0797309	0.0708628	0.0740892	0.0642435	0.0684474	0.0656099	0.0628057	0.0599848	0.0559507	0.060607	0.0515222	0.0487013	0.0458804	0.0430595	0.0494	0.0422734	0.0345969	0.031776	0.0289551	0.0342914	0.0233134	0.0204925	0.0176716	0.0148508	0.0120299	0.00954045
cyst	0.0963922	0.0981187	0.0981187	0.0981187	0.0981187	0.0981187	0.0981187	0.0981187	0.0981187	0.018595	0.0427314	0.0981187	0.0981187	0.0531165	0.0654732	0.0963986	0.0981187	0.0981187	0.0981187	0.0981187	0.0981187	0.0981187	0.0981187	0.0983249	0.0981187	0.0981187	0.0981187	0.0981187	0.0981187	0.0981187	0.0981187	0.100583	0.0981187	0.0981187	0.0981187	0.0981187	0.0981187	0.0981187	0.0981187	0.0981187	0.0981187	0.100479	0.0981187	0.0981187	0.0981187	0.0981187	0.0981187	0.0981187
CMV.infection	0.00607903	0.00607903	0.00607903	0.00607903	0.00607903	0.00607903	0.00607903	0.00607903	0.00607903	0.00607903	0.00607903	0.00607903	0.00607903	0.00607903	0.00607903	0.00607903	0.00607903	0.00607903	0.00607903	0.00607903	0.00607903	0.00607903	0.00607903	0.00607903	0.00607903	0.00607903	0.00607903	0.00607903	0.00607903	0.00607903	0.00607903	0.00607903	0.00607903	0.00607903	0.00607903	0.00607903	0.00607903	0.00607903	0.00607903	0.00607903	0.00607903	0.00607903	0.00607903	0.00607903	0.00607903	0.00607903	0.00607903	0.00607903
dacryocystitis	0.00151976	0.00151976	0.00151976	0.00151976	0.00151976	0.00151976	0.00151976	0.00151976	0.00151976	0.00151976	0.00151976	0.00151976	0.00151976	0.00151976	0.00151976	0.00151976	0.00151976	0.00151976	0.00151976	0.00151976	0.00151976	0.00151976	0.00151976	0.00151976	0.00151976	0.00151976	0.00151976	0.00151976	0.00151976	0.00151976	0.00151976	0.00151976	0.00151976	0.00151976	0.00151976	0.00151976	0.00151976	0.00151976	0.00151976	0.00151976	0.00151976	0.00151976	0.00151976	0.00151976	0.00151976	0.00151976	0.00151976	0.00151976
deafness	0.102417	0.101876	0.132995	0.102258	0.100254	0.0990267	0.0991726	0.098632	0.0980913	0.0989686	0.0972593	0.0964693	0.0959287	0.095388	0.0914398	0.093552	0.093766	0.0932254	0.0926847	0.092144	0.107433	0.0910627	0.090522	0.0885415	0.0894407	0.0856313	0.0883594	0.0924335	0.0872781	0.0867374	0.0861967	0.089069	0.0851154	0.0845747	0.0840341	0.0834934	0.0829527	0.0869594	0.0818714	0.0813308	0.0935182	0.0866461	0.0797088	0.0791681	0.0786274	0.0780868	0.0775461	0.0770055
decreased.libido	0.185906	0.185906	0.233757	0.186334	0.185906	0.179737	0.185906	0.185906	0.185906	0.262614	0.348107	0.185906	0.185906	0.219188	0.214913	0.217536	0.185906	0.185906	0.185906	0.185906	0.198993	0.185906	0.185906	0.198974	0.185906	0.126657	0.185906	0.189321	0.185906	0.185906	0.185906	0.186053	0.185906	0.185906	0.185906	0.185906	0.185906	0.228952	0.185906	0.185906	0.190081	0.197338	0.185906	0.185906	0.185906	0.185906	0.185906	0.185906
decubitus.ulcers	0.00303951	0.00303951	0.00303951	0.00303951	0.00303951	0.00303951	0.00303951	0.00303951	0.00303951	0.00303951	0.00303951	0.00303951	0.00303951	0.00303951	0.00303951	0.00303951	0.00303951	0.00303951	0.00303951	0.00303951	0.00303951	0.00303951	0.00303951	0.00303951	0.00303951	0.00303951	0.00303951	0.00303951	0.00303951	0.00303951	0.00303951	0.00303951	0.00303951	0.00303951	0.00303951	0.00303951	0.00303951	0.00303951	0.00303951	0.00303951	0.00303951	0.00303951	0.00303951	0.00303951	0.00303951	0.00303951	0.00303951	0.00303951
dysphagia	0.201871	0.192843	0.219811	0.198655	0.165759	0.1577	0.147702	0.138697	0.129646	0.143466	0.155834	0.102562	0.0935337	0.0843175	0.0280504	0.0506942	0.0574212	0.0483931	0.039365	0.0303369	0.0375248	0.0122806	0.00325251	-0.019613	-0.0148037	-0.0771293	-0.03286	-0.0177555	-0.0509162	-0.0599443	-0.0689724	-0.041089	-0.0870287	-0.0960568	-0.105085	-0.114113	-0.123437	-0.106881	-0.141197	-0.150225	-0.1034	-0.133676	-0.17731	-0.186338	-0.195366	-0.204394	-0.213422	-0.22245
dehydration	0.173418	0.171163	0.19919	0.19201	0.16463	0.160911	0.160275	0.158098	0.155921	0.15021	0.147817	0.149388	0.147211	0.140354	0.121923	0.135069	0.138501	0.136323	0.134146	0.131968	0.144889	0.127614	0.125436	0.123232	0.121081	0.105674	0.116726	0.114549	0.112371	0.110194	0.108016	0.115961	0.103661	0.101484	0.0993065	0.09722	0.0949516	0.114162	0.0905967	0.0884192	0.104749	0.115745	0.0818868	0.0797093	0.0775319	0.0753544	0.073177	0.0709995
delirium	0.0845745	0.0845745	0.103183	0.0845745	0.0845745	0.109314	0.0845745	0.0845745	0.0845745	0.105687	0.109613	0.0845745	0.0845745	0.0854821	0.0845745	0.0845745	0.0845745	0.0845745	0.0845745	0.0845745	0.0936744	0.0845745	0.0845745	0.0836346	0.0845745	0.0795895	0.0845745	0.0884624	0.0845745	0.0845745	0.0845745	0.0846773	0.0845745	0.0845745	0.0845745	0.0845745	0.0845745	0.0845745	0.0845745	0.0845745	0.113256	0.0885086	0.0845745	0.0845745	0.0845745	0.0845745	0.0845745	0.0833856
tooth.caries	0.0409992	0.0409992	0.0409992	0.0409992	0.0409992	0.0389598	0.0409992	0.0409992	0.0409992	0.0409992	0.0409992	0.0409992	0.0409992	0.0409992	0.0391279	0.0409992	0.0409992	0.0409992	0.0409992	0.0409992	0.0409992	0.0409992	0.0409992	0.0409992	0.0409992	0.0400424	0.0409992	0.0409992	0.0409992	0.0409992	0.0409992	0.0433821	0.0409992	0.0409992	0.0409992	0.0409992	0.0409992	0.0430677	0.0409992	0.0409992	0.0612364	0.0531498	0.0409992	0.0409992	0.0409992	0.0409992	0.0409992	0.0409992
mental.depression	0.0450386	0.045296	0.0511772	0.045811	0.0460684	0.0452598	0.0465834	0.0468408	0.0470983	0.0722756	0.0789755	0.0478707	0.0481282	0.0821596	0.0712606	0.0658232	0.049158	0.0494155	0.0496729	0.0499304	0.0528772	0.0504453	0.0507028	0.0509603	0.0512177	0.0501156	0.0517327	0.0519901	0.0522476	0.0525051	0.052531	0.05302	0.0532774	0.0535349	0.0537924	0.0540498	0.0543073	0.0576266	0.0548222	0.0550797	0.0567694	0.0555946	0.0558521	0.0561096	0.056367	0.0566245	0.056882	0.0571394
depressive.reaction	0.00151976	0.00151976	0.00151976	0.00151976	0.00151976	0.00151976	0.00151976	0.00151976	0.00151976	0.00151976	0.00151976	0.00151976	0.00151976	0.00151976	0.00151976	0.00151976	0.00151976	0.00151976	0.00151976	0.00151976	0.00151976	0.00151976	0.00151976	0.00151976	0.00151976	0.00151976	0.00151976	0.00151976	0.00151976	0.00151976	0.00151976	0.00151976	0.00151976	0.00151976	0.00151976	0.00151976	0.00151976	0.00151976	0.00151976	0.00151976	0.00151976	0.00151976	0.00151976	0.00151976	0.00151976	0.00151976	0.00151976	0.00151976
dermatitis	0.243814	0.243814	0.236125	0.243814	0.243814	0.214494	0.243814	0.243814	0.243814	0.243814	0.243815	0.243814	0.243814	0.24477	0.243814	0.243814	0.243814	0.243814	0.243814	0.243814	0.24478	0.243814	0.243814	0.242592	0.243814	0.264608	0.243814	0.243814	0.243814	0.243814	0.242943	0.242427	0.243814	0.243814	0.243814	0.243814	0.243814	0.243814	0.243814	0.243814	0.243814	0.24405	0.243814	0.243814	0.243814	0.243814	0.243814	0.244959
exfoliative.dermatitis	0.162115	0.16165	0.186722	0.160971	0.160251	0.130477	0.159318	0.158851	0.158385	0.157218	0.156166	0.156985	0.156519	0.156052	0.154134	0.155119	0.154653	0.154186	0.15372	0.153253	0.159673	0.15232	0.151854	0.147052	0.150921	0.13923	0.149988	0.155824	0.149055	0.148589	0.147946	0.150391	0.147189	0.146723	0.146256	0.146539	0.146957	0.185248	0.14439	0.143924	0.164098	0.144387	0.142524	0.142058	0.141591	0.141125	0.140658	0.140247
drug.eruption	0.0349544	0.0349544	0.0349544	0.0349544	0.0349544	0.0349544	0.0349544	0.0349544	0.0349544	0.0349544	0.0349544	0.0349544	0.0349544	0.0349544	0.0349544	0.0349544	0.0349544	0.0349544	0.0349544	0.0349544	0.0349544	0.0349544	0.0349544	0.0349544	0.0349544	0.0349544	0.0349544	0.0349544	0.0349544	0.0349544	0.0349544	0.0349544	0.0349544	0.0349544	0.0349544	0.0349544	0.0349544	0.0349544	0.0349544	0.0349544	0.0349544	0.0349544	0.0349544	0.0349544	0.0349544	0.0349544	0.0349544	0.0349544
atopic.dermatitis	0.0273556	0.0273556	0.0273556	0.0273556	0.0273556	0.0273556	0.0273556	0.0273556	0.0273556	0.0273556	0.0273556	0.0273556	0.0273556	0.0273556	0.0273556	0.0273556	0.0273556	0.0273556	0.0273556	0.0273556	0.0273556	0.0273556	0.0273556	0.0273556	0.0273556	0.0273556	0.0273556	0.0273556	0.0273556	0.0273556	0.0273556	0.0273556	0.0273556	0.0273556	0.0273556	0.0273556	0.0273556	0.0273556	0.0273556	0.0273556	0.0273556	0.0273556	0.0273556	0.0273556	0.0273556	0.0273556	0.0273556	0.0273556
contact.dermatitis	0.123185	0.123185	0.1221	0.123185	0.123185	0.0880132	0.123185	0.123185	0.123185	0.123185	0.125705	0.123185	0.123185	0.124008	0.123185	0.123185	0.123185	0.123185	0.123185	0.123185	0.128676	0.123185	0.123185	0.122133	0.123185	0.141092	0.123185	0.123185	0.123185	0.123185	0.122435	0.126666	0.123185	0.123185	0.123185	0.123185	0.123185	0.123185	0.123185	0.123185	0.162892	0.131856	0.123185	0.123185	0.123185	0.123185	0.123185	0.124171
fungal.dermatitis	0.0392529	0.0392529	0.0392529	0.0392529	0.0392529	0.0357463	0.0392529	0.0392529	0.0392529	0.0392529	0.0392529	0.0392529	0.0392529	0.0392529	0.0360786	0.0392529	0.0392529	0.0392529	0.0392529	0.0392529	0.0392529	0.0392529	0.0392529	0.0381611	0.0392529	0.0376299	0.0392529	0.0427521	0.0392529	0.0392529	0.0392529	0.0438201	0.0392529	0.0392529	0.0392529	0.0392529	0.0392529	0.0457155	0.0392529	0.0392529	0.075355	0.0596797	0.0392529	0.0392529	0.0392529	0.0392529	0.0392529	0.0392529
dermatomyositis	0.0106383	0.0106383	0.0106383	0.0106383	0.0106383	0.0106383	0.0106383	0.0106383	0.0106383	0.0106383	0.0106383	0.0106383	0.0106383	0.0106383	0.0106383	0.0106383	0.0106383	0.0106383	0.0106383	0.0106383	0.0106383	0.0106383	0.0106383	0.0106383	0.0106383	0.0106383	0.0106383	0.0106383	0.0106383	0.0106383	0.0106383	0.0106383	0.0106383	0.0106383	0.0106383	0.0106383	0.0106383	0.0106383	0.0106383	0.0106383	0.0106383	0.0106383	0.0106383	0.0106383	0.0106383	0.0106383	0.0106383	0.0106383
dermoid.cyst	0.00303951	0.00303951	0.00303951	0.00303951	0.00303951	0.00303951	0.00303951	0.00303951	0.00303951	0.00303951	0.00303951	0.00303951	0.00303951	0.00303951	0.00303951	0.00303951	0.00303951	0.00303951	0.00303951	0.00303951	0.00303951	0.00303951	0.00303951	0.00303951	0.00303951	0.00303951	0.00303951	0.00303951	0.00303951	0.00303951	0.00303951	0.00303951	0.00303951	0.00303951	0.00303951	0.00303951	0.00303951	0.00303951	0.00303951	0.00303951	0.00303951	0.00303951	0.00303951	0.00303951	0.00303951	0.00303951	0.00303951	0.00303951
diabetes.insipidus	0.00717326	0.00717326	0.00822085	0.00717326	0.00717326	0.00717326	0.00717326	0.00717326	0.00717326	0.00962824	0.00760487	0.00717326	0.00717326	0.00717326	0.00717326	0.00717326	0.00717326	0.00717326	0.00717326	0.00717326	0.00769705	0.00717326	0.00717326	0.00717326	0.00717326	0.00717326	0.00717326	0.00717326	0.00717326	0.00717326	0.00717326	0.00717326	0.00717326	0.00717326	0.00717326	0.00717326	0.00717326	0.00717326	0.00717326	0.00717326	0.00717326	0.00717326	0.00717326	0.00717326	0.00717326	0.00717326	0.00717326	0.00717326
diabetes.mellitus	0.134888	0.13027	0.125653	0.121036	0.116419	0.111802	0.107185	0.102568	0.0979507	0.0933336	0.0788406	0.0840994	0.0794822	0.0632134	0.052477	0.0613212	0.0610138	0.0563967	0.0517796	0.0471624	0.0425453	0.0379282	0.0333111	0.028694	0.0240769	0.0288572	0.0148426	0.0102255	0.00560841	0.000991294	-0.00362582	0.00756991	-0.01286	-0.0174772	-0.0220943	-0.0267114	-0.0313285	-0.0359456	-0.0405627	-0.0451798	-0.0424996	-0.0380288	-0.0590312	-0.0636483	-0.0682654	-0.0728825	-0.0774996	-0.0821168
insulin.dependent.diabetes.mellitus	0.00151976	0.00151976	0.00151976	0.00151976	0.00151976	0.00151976	0.00151976	0.00151976	0.00151976	0.00151976	0.00151976	0.00151976	0.00151976	0.00151976	0.00151976	0.00151976	0.00151976	0.00151976	0.00151976	0.00151976	0.00151976	0.00151976	0.00151976	0.00151976	0.00151976	0.00151976	0.00151976	0.00151976	0.00151976	0.00151976	0.00151976	0.00151976	0.00151976	0.00151976	0.00151976	0.00151976	0.00151976	0.00151976	0.00151976	0.00151976	0.00151976	0.00151976	0.00151976	0.00151976	0.00151976	0.00151976	0.00151976	0.00151976
type.2.diabetes	0.00759878	0.00759878	0.00759878	0.00759878	0.00759878	0.00759878	0.00759878	0.00759878	0.00759878	0.00759878	0.00759878	0.00759878	0.00759878	0.00759878	0.00759878	0.00759878	0.00759878	0.00759878	0.00759878	0.00759878	0.00759878	0.00759878	0.00759878	0.00759878	0.00759878	0.00759878	0.00759878	0.00759878	0.00759878	0.00759878	0.00759878	0.00759878	0.00759878	0.00759878	0.00759878	0.00759878	0.00759878	0.00759878	0.00759878	0.00759878	0.00759878	0.00759878	0.00759878	0.00759878	0.00759878	0.00759878	0.00759878	0.00759878
Diabetic.ketoacidosis	0.0101887	0.0101887	0.0112955	0.0101887	0.0101887	0.0101887	0.0101887	0.0101887	0.0101887	0.0127824	0.0106447	0.0101887	0.0101887	0.0101887	0.0101887	0.0101887	0.0101887	0.0101887	0.0101887	0.0101887	0.0107421	0.0101887	0.0101887	0.0101887	0.0101887	0.0101887	0.0101887	0.0101887	0.0101887	0.0101887	0.0101887	0.0101887	0.0101887	0.0101887	0.0101887	0.0101887	0.0101887	0.0101887	0.0101887	0.0101887	0.0101887	0.0101887	0.0101887	0.0101887	0.0101887	0.0101887	0.0101887	0.0101887
diabetic.neuropathy	0.00303951	0.00303951	0.00303951	0.00303951	0.00303951	0.00303951	0.00303951	0.00303951	0.00303951	0.00303951	0.00303951	0.00303951	0.00303951	0.00303951	0.00303951	0.00303951	0.00303951	0.00303951	0.00303951	0.00303951	0.00303951	0.00303951	0.00303951	0.00303951	0.00303951	0.00303951	0.00303951	0.00303951	0.00303951	0.00303951	0.00303951	0.00303951	0.00303951	0.00303951	0.00303951	0.00303951	0.00303951	0.00303951	0.00303951	0.00303951	0.00303951	0.00303951	0.00303951	0.00303951	0.00303951	0.00303951	0.00303951	0.00303951
diabetic.retinopathy	0.00303951	0.00303951	0.00303951	0.00303951	0.00303951	0.00303951	0.00303951	0.00303951	0.00303951	0.00303951	0.00303951	0.00303951	0.00303951	0.00303951	0.00303951	0.00303951	0.00303951	0.00303951	0.00303951	0.00303951	0.00303951	0.00303951	0.00303951	0.00303951	0.00303951	0.00303951	0.00303951	0.00303951	0.00303951	0.00303951	0.00303951	0.00303951	0.00303951	0.00303951	0.00303951	0.00303951	0.00303951	0.00303951	0.00303951	0.00303951	0.00303951	0.00303951	0.00303951	0.00303951	0.00303951	0.00303951	0.00303951	0.00303951
Diaper.rash	0.00303951	0.00303951	0.00303951	0.00303951	0.00303951	0.00303951	0.00303951	0.00303951	0.00303951	0.00303951	0.00303951	0.00303951	0.00303951	0.00303951	0.00303951	0.00303951	0.00303951	0.00303951	0.00303951	0.00303951	0.00303951	0.00303951	0.00303951	0.00303951	0.00303951	0.00303951	0.00303951	0.00303951	0.00303951	0.00303951	0.00303951	0.00303951	0.00303951	0.00303951	0.00303951	0.00303951	0.00303951	0.00303951	0.00303951	0.00303951	0.00303951	0.00303951	0.00303951	0.00303951	0.00303951	0.00303951	0.00303951	0.00303951
diarrhea	0.71732	0.71732	0.706148	0.71732	0.71732	0.457662	0.71732	0.71732	0.71732	0.718408	0.718964	0.71732	0.71732	0.729251	0.717617	0.71732	0.71732	0.71732	0.71732	0.71732	0.731788	0.71732	0.717491	0.71661	0.71732	0.63998	0.71732	0.71582	0.71732	0.71732	0.72648	0.716162	0.71732	0.71732	0.71732	0.71732	0.718128	0.718505	0.71732	0.71732	0.71732	0.717189	0.71732	0.71732	0.71732	0.71732	0.71732	0.719664
diplopia	0.135775	0.135775	0.286293	0.141152	0.135775	0.138475	0.135775	0.135775	0.135775	0.133307	0.139282	0.135775	0.135775	0.135775	0.135775	0.135775	0.135775	0.135775	0.135775	0.135775	0.208585	0.135775	0.135775	0.129949	0.135775	0.113106	0.135775	0.135775	0.135775	0.135775	0.135775	0.137619	0.135775	0.135775	0.135775	0.135775	0.135775	0.277265	0.135775	0.135775	0.138255	0.143483	0.135775	0.135775	0.135775	0.135775	0.135775	0.135775
diverticulitis	0.0273556	0.0273556	0.0273556	0.0273556	0.0273556	0.0273556	0.0273556	0.0273556	0.0273556	0.0273556	0.0273556	0.0273556	0.0273556	0.0273556	0.0273556	0.0273556	0.0273556	0.0273556	0.0273556	0.0273556	0.0273556	0.0273556	0.0273556	0.0273556	0.0273556	0.0273556	0.0273556	0.0273556	0.0273556	0.0273556	0.0273556	0.0273556	0.0273556	0.0273556	0.0273556	0.0273556	0.0273556	0.0273556	0.0273556	0.0273556	0.0273556	0.0273556	0.0273556	0.0273556	0.0273556	0.0273556	0.0273556	0.0273556
dizziness	0.776925	0.778541	0.832161	0.854234	0.892081	0.864549	0.967775	1.00562	1.04347	1.10494	1.13822	1.15701	1.19486	1.28184	1.31213	1.34195	1.34624	1.38409	1.42194	1.45978	1.50825	1.53548	1.57332	1.61117	1.64902	1.63032	1.72471	1.76519	1.80041	1.83825	1.87509	1.91395	1.95179	1.98964	2.02749	2.06533	2.10318	2.16435	2.17887	2.21672	2.2608	2.29241	2.33026	2.36811	2.40596	2.4438	2.48165	2.5195
Trisomy.21	0.00151976	0.00151976	0.00151976	0.00151976	0.00151976	0.00151976	0.00151976	0.00151976	0.00151976	0.00151976	0.00151976	0.00151976	0.00151976	0.00151976	0.00151976	0.00151976	0.00151976	0.00151976	0.00151976	0.00151976	0.00151976	0.00151976	0.00151976	0.00151976	0.00151976	0.00151976	0.00151976	0.00151976	0.00151976	0.00151976	0.00151976	0.00151976	0.00151976	0.00151976	0.00151976	0.00151976	0.00151976	0.00151976	0.00151976	0.00151976	0.00151976	0.00151976	0.00151976	0.00151976	0.00151976	0.00151976	0.00151976	0.00151976
somnolence	0.55153	0.55176	0.646667	0.589333	0.607224	0.640887	0.644199	0.662687	0.681175	0.779048	0.886651	0.736639	0.755127	0.784295	0.799088	0.794004	0.829079	0.847567	0.866055	0.884543	0.917935	0.921518	0.940006	0.901059	0.976982	0.884846	1.01396	1.03861	1.05093	1.06942	1.08942	1.10661	1.12489	1.14337	1.16186	1.18035	1.19634	1.28006	1.23581	1.2543	1.31797	1.29462	1.30977	1.32825	1.34674	1.36523	1.38372	1.4022
abuse	0.0391874	0.0397523	0.0426138	0.0451056	0.0476889	0.0476975	0.0529799	0.0556254	0.058271	0.0609165	0.063562	0.0662075	0.068853	0.0742878	0.0745015	0.076913	0.0794351	0.0820807	0.0847262	0.0873717	0.0900172	0.0926628	0.0953083	0.0972465	0.100599	0.100895	0.10589	0.108536	0.111181	0.113827	0.11587	0.124784	0.121764	0.124409	0.127055	0.1297	0.132346	0.148041	0.137637	0.140282	0.144764	0.152128	0.148219	0.150864	0.15351	0.156155	0.158801	0.161446
drug.hypersensitivity	0.0106383	0.0106383	0.0106383	0.0106383	0.0106383	0.0106383	0.0106383	0.0106383	0.0106383	0.0106383	0.0106383	0.0106383	0.0106383	0.0106383	0.0106383	0.0106383	0.0106383	0.0106383	0.0106383	0.0106383	0.0106383	0.0106383	0.0106383	0.0106383	0.0106383	0.0106383	0.0106383	0.0106383	0.0106383	0.0106383	0.0106383	0.0106383	0.0106383	0.0106383	0.0106383	0.0106383	0.0106383	0.0106383	0.0106383	0.0106383	0.0106383	0.0106383	0.0106383	0.0106383	0.0106383	0.0106383	0.0106383	0.0106383
patent.ductus.arteriosus	0.00455927	0.00455927	0.00455927	0.00455927	0.00455927	0.00455927	0.00455927	0.00455927	0.00455927	0.00455927	0.00455927	0.00455927	0.00455927	0.00455927	0.00455927	0.00455927	0.00455927	0.00455927	0.00455927	0.00455927	0.00455927	0.00455927	0.00455927	0.00455927	0.00455927	0.00455927	0.00455927	0.00455927	0.00455927	0.00455927	0.00455927	0.00455927	0.00455927	0.00455927	0.00455927	0.00455927	0.00455927	0.00455927	0.00455927	0.00455927	0.00455927	0.00455927	0.00455927	0.00455927	0.00455927	0.00455927	0.00455927	0.00455927
duodenal.ulcer	0.0592776	0.0592776	0.0592776	0.0592776	0.0592776	0.0592776	0.0592776	0.0592776	0.0592776	0.0592776	0.0592743	0.0592776	0.0592776	0.0592776	0.0592776	0.0592776	0.0592776	0.0592776	0.0592776	0.0592776	0.0592776	0.0592776	0.0592776	0.0592776	0.0592776	0.0592776	0.0592776	0.0592776	0.0592776	0.0592776	0.0592776	0.0592776	0.0592776	0.0592776	0.0592776	0.0592776	0.0592776	0.0592776	0.0592776	0.0592776	0.0592776	0.0592776	0.0592776	0.0592776	0.0592776	0.0592776	0.0592776	0.0592776
duodenitis	0.0303526	0.0303526	0.0303526	0.0303526	0.0303526	0.0303526	0.0303526	0.0303526	0.0303526	0.0303526	0.0303526	0.0303526	0.0303526	0.0303391	0.0303526	0.0303526	0.0303526	0.0303526	0.0303526	0.0303526	0.0303526	0.0303526	0.0303526	0.0303526	0.0303526	0.0303526	0.0303526	0.0303526	0.0303526	0.0303526	0.0303526	0.0304768	0.0303526	0.0303526	0.0303526	0.0303526	0.0303526	0.0303526	0.0303526	0.0303526	0.0303526	0.0303894	0.0303526	0.0303526	0.0303526	0.0303526	0.0303526	0.0303526
dwarfism	0.00303951	0.00303951	0.00303951	0.00303951	0.00303951	0.00303951	0.00303951	0.00303951	0.00303951	0.00303951	0.00303951	0.00303951	0.00303951	0.00303951	0.00303951	0.00303951	0.00303951	0.00303951	0.00303951	0.00303951	0.00303951	0.00303951	0.00303951	0.00303951	0.00303951	0.00303951	0.00303951	0.00303951	0.00303951	0.00303951	0.00303951	0.00303951	0.00303951	0.00303951	0.00303951	0.00303951	0.00303951	0.00303951	0.00303951	0.00303951	0.00303951	0.00303951	0.00303951	0.00303951	0.00303951	0.00303951	0.00303951	0.00303951
dysarthria	0.0627807	0.0627807	0.114525	0.0669946	0.0627807	0.0640562	0.0627807	0.0630786	0.0627807	0.0627416	0.062226	0.0627807	0.0627807	0.0627807	0.0627807	0.0627807	0.0627807	0.0627807	0.0627807	0.0627807	0.0887827	0.0627807	0.0627807	0.0617457	0.0627807	0.061	0.0627807	0.0623446	0.0627807	0.0627807	0.0627807	0.0628886	0.0627807	0.0627807	0.0627807	0.0627807	0.0627807	0.0639807	0.0627807	0.0627807	0.0636969	0.0649463	0.0627807	0.0627807	0.0627807	0.0627807	0.0627807	0.0627807
Infectious.Diarrhea	0.00455927	0.00455927	0.00455927	0.00455927	0.00455927	0.00455927	0.00455927	0.00455927	0.00455927	0.00455927	0.00455927	0.00455927	0.00455927	0.00455927	0.00455927	0.00455927	0.00455927	0.00455927	0.00455927	0.00455927	0.00455927	0.00455927	0.00455927	0.00455927	0.00455927	0.00455927	0.00455927	0.00455927	0.00455927	0.00455927	0.00455927	0.00455927	0.00455927	0.00455927	0.00455927	0.00455927	0.00455927	0.00455927	0.00455927	0.00455927	0.00455927	0.00455927	0.00455927	0.00455927	0.00455927	0.00455927	0.00455927	0.00455927
dyskinesia	0.0516479	0.0516479	0.0909907	0.0516479	0.0516479	0.0589667	0.0516479	0.0516479	0.0516479	0.0710973	0.0898488	0.0516479	0.0516479	0.0516479	0.0516479	0.0516479	0.0516479	0.0516479	0.0516479	0.0516479	0.0712435	0.0516479	0.0516479	0.0430737	0.0516479	0.0512224	0.0516479	0.0833058	0.0516479	0.0516479	0.0516479	0.0557632	0.0516479	0.0516479	0.0516479	0.0516479	0.0516479	0.0811416	0.0516479	0.0516479	0.115861	0.0572277	0.0516479	0.0516479	0.0516479	0.0516479	0.0516479	0.0512067
dysmenorrhea	0.114114	0.114114	0.114273	0.114114	0.114114	0.12181	0.114114	0.114114	0.114114	0.126988	0.128004	0.114114	0.114114	0.114114	0.110049	0.125256	0.114114	0.114114	0.114114	0.114114	0.114248	0.114114	0.114114	0.115518	0.114114	0.110024	0.114114	0.128475	0.114114	0.114114	0.114114	0.116967	0.114114	0.114114	0.114114	0.114114	0.117065	0.121372	0.114114	0.114114	0.147379	0.123434	0.114114	0.114114	0.114114	0.114114	0.114114	0.114114
Dyspepsia	0.443448	0.443277	0.512913	0.44073	0.436571	0.356257	0.432101	0.430002	0.427631	0.429923	0.468244	0.420926	0.418691	0.455506	0.409206	0.411039	0.40975	0.407515	0.40528	0.403045	0.424615	0.398575	0.396339	0.418747	0.391869	0.372989	0.387399	0.375299	0.382929	0.380694	0.372014	0.376928	0.373988	0.371753	0.369518	0.367283	0.371245	0.411762	0.360578	0.358343	0.349149	0.364512	0.351637	0.349402	0.347167	0.344932	0.342697	0.352653
dyspnea	0.51648	0.516433	0.576464	0.513298	0.511703	0.336092	0.508549	0.506972	0.505395	0.516871	0.564369	0.500665	0.499088	0.538085	0.504592	0.499259	0.49278	0.491203	0.489626	0.488049	0.508479	0.484896	0.483319	0.492524	0.480165	0.440186	0.477011	0.46048	0.473858	0.472281	0.465904	0.468918	0.46755	0.465973	0.464396	0.463494	0.461242	0.472956	0.458089	0.456512	0.472352	0.462724	0.451781	0.450204	0.448627	0.447051	0.445474	0.449741
paroxysmal.nocturnal.dyspnea	0.00151976	0.00151976	0.00151976	0.00151976	0.00151976	0.00151976	0.00151976	0.00151976	0.00151976	0.00151976	0.00151976	0.00151976	0.00151976	0.00151976	0.00151976	0.00151976	0.00151976	0.00151976	0.00151976	0.00151976	0.00151976	0.00151976	0.00151976	0.00151976	0.00151976	0.00151976	0.00151976	0.00151976	0.00151976	0.00151976	0.00151976	0.00151976	0.00151976	0.00151976	0.00151976	0.00151976	0.00151976	0.00151976	0.00151976	0.00151976	0.00151976	0.00151976	0.00151976	0.00151976	0.00151976	0.00151976	0.00151976	0.00151976
dysuria	0.228561	0.224933	0.262956	0.227721	0.21405	0.180565	0.206794	0.203207	0.199538	0.19591	0.192282	0.188654	0.185026	0.171541	0.150058	0.163876	0.170515	0.166887	0.163259	0.159631	0.180611	0.152375	0.148747	0.144977	0.141492	0.11235	0.134236	0.130608	0.12698	0.123352	0.119724	0.130926	0.112468	0.108841	0.105213	0.101585	0.0980384	0.10545	0.0907011	0.0870732	0.0834453	0.090896	0.0761895	0.0725616	0.0689337	0.0653058	0.0616779	0.05805
ear.pain	0.157355	0.156814	0.183681	0.192257	0.155192	0.152989	0.154111	0.153571	0.15303	0.15249	0.151583	0.151408	0.150868	0.149895	0.147191	0.148571	0.148706	0.148165	0.147624	0.147084	0.160247	0.146003	0.145462	0.144922	0.144381	0.138916	0.1433	0.142759	0.142219	0.141678	0.140307	0.150353	0.140057	0.139516	0.138975	0.138435	0.137894	0.165453	0.136813	0.136273	0.136003	0.142763	0.134651	0.13411	0.13357	0.133029	0.132489	0.131948
eating.disorder	0.00303951	0.00303951	0.00303951	0.00303951	0.00303951	0.00303951	0.00303951	0.00303951	0.00303951	0.00303951	0.00303951	0.00303951	0.00303951	0.00303951	0.00303951	0.00303951	0.00303951	0.00303951	0.00303951	0.00303951	0.00303951	0.00303951	0.00303951	0.00303951	0.00303951	0.00303951	0.00303951	0.00303951	0.00303951	0.00303951	0.00303951	0.00303951	0.00303951	0.00303951	0.00303951	0.00303951	0.00303951	0.00303951	0.00303951	0.00303951	0.00303951	0.00303951	0.00303951	0.00303951	0.00303951	0.00303951	0.00303951	0.00303951
ecchymosis	0.143832	0.141228	0.156272	0.136019	0.133415	0.106723	0.128206	0.125602	0.122997	0.119011	0.112218	0.115184	0.11258	0.103315	0.0965371	0.10219	0.102163	0.0995583	0.096954	0.0943497	0.102327	0.089141	0.0865367	0.0837452	0.081328	0.0867866	0.0761194	0.073515	0.0709107	0.0683064	0.0652524	0.0717874	0.0604934	0.0578891	0.0552847	0.0526804	0.0500761	0.10387	0.0448674	0.0422631	0.0437749	0.0463358	0.0344501	0.0318457	0.0292414	0.0266371	0.0240328	0.0216181
eclampsia	0.00455927	0.00455927	0.00455927	0.00455927	0.00455927	0.00455927	0.00455927	0.00455927	0.00455927	0.00455927	0.00455927	0.00455927	0.00455927	0.00455927	0.00455927	0.00455927	0.00455927	0.00455927	0.00455927	0.00455927	0.00455927	0.00455927	0.00455927	0.00455927	0.00455927	0.00455927	0.00455927	0.00455927	0.00455927	0.00455927	0.00455927	0.00455927	0.00455927	0.00455927	0.00455927	0.00455927	0.00455927	0.00455927	0.00455927	0.00455927	0.00455927	0.00455927	0.00455927	0.00455927	0.00455927	0.00455927	0.00455927	0.00455927
ectropion	0.00607903	0.00607903	0.00607903	0.00607903	0.00607903	0.00607903	0.00607903	0.00607903	0.00607903	0.00607903	0.00607903	0.00607903	0.00607903	0.00607903	0.00607903	0.00607903	0.00607903	0.00607903	0.00607903	0.00607903	0.00607903	0.00607903	0.00607903	0.00607903	0.00607903	0.00607903	0.00607903	0.00607903	0.00607903	0.00607903	0.00607903	0.00607903	0.00607903	0.00607903	0.00607903	0.00607903	0.00607903	0.00607903	0.00607903	0.00607903	0.00607903	0.00607903	0.00607903	0.00607903	0.00607903	0.00607903	0.00607903	0.00607903
eczema	0.141567	0.140766	0.14422	0.131614	0.128698	0.104337	0.120653	0.116631	0.112608	0.108678	0.109353	0.10054	0.0965178	0.107937	0.0884727	0.0844502	0.0804276	0.0764051	0.0723825	0.06836	0.0731953	0.0603149	0.0562923	0.0626837	0.0482472	0.0442247	0.0402021	0.0361796	0.032157	0.0281345	0.0206804	0.0279483	0.0160668	0.0120443	0.00802175	0.0039992	0.00571572	-0.0040459	-0.00806844	-0.012091	0.0778727	-0.00280466	-0.0241586	-0.0281812	-0.0322037	-0.0362263	-0.0402488	-0.038121
edema	0.583233	0.583233	0.602778	0.583233	0.583233	0.528683	0.583233	0.583233	0.583233	0.617157	0.672284	0.583233	0.583233	0.584168	0.583233	0.588711	0.583233	0.583233	0.583233	0.583233	0.598584	0.583233	0.583233	0.592236	0.583233	0.524899	0.583233	0.583233	0.583233	0.583233	0.582356	0.581876	0.583233	0.583233	0.583233	0.583233	0.583233	0.584225	0.583233	0.583233	0.609282	0.584252	0.583233	0.583233	0.583233	0.583233	0.583233	0.584353
embolism	0.0471125	0.0471125	0.0471125	0.0471125	0.0471125	0.0471125	0.0471125	0.0471125	0.0471125	0.0471125	0.0471125	0.0471125	0.0471125	0.0471125	0.0471125	0.0471125	0.0471125	0.0471125	0.0471125	0.0471125	0.0471125	0.0471125	0.0471125	0.0471125	0.0471125	0.0471125	0.0471125	0.0471125	0.0471125	0.0471125	0.0471125	0.0471125	0.0471125	0.0471125	0.0471125	0.0471125	0.0471125	0.0471125	0.0471125	0.0471125	0.0471125	0.0471125	0.0471125	0.0471125	0.0471125	0.0471125	0.0471125	0.0471125
fat.embolism	0.00590917	0.00590917	0.00482231	0.00590917	0.00590917	0.00270092	0.00590917	0.00590917	0.00590917	0.00559535	0.00543507	0.00590917	0.00590917	0.00416185	0.005581	0.00590917	0.00590917	0.00590917	0.00590917	0.00590917	0.0058235	0.00590917	0.00585984	0.00548646	0.00590917	0.0156347	0.00590917	0.00634174	0.00590917	0.00590917	0.00572017	0.00590917	0.00590917	0.00590917	0.00590917	0.00590917	0.00567602	0.00556738	0.00590917	0.00590917	0.00590917	0.00636396	0.00590917	0.00590917	0.00590917	0.00590917	0.00590917	0.00588757
encephalitis	0.00759878	0.00759878	0.00759878	0.00759878	0.00759878	0.00759878	0.00759878	0.00759878	0.00759878	0.00759878	0.00759878	0.00759878	0.00759878	0.00759878	0.00759878	0.00759878	0.00759878	0.00759878	0.00759878	0.00759878	0.00759878	0.00759878	0.00759878	0.00759878	0.00759878	0.00759878	0.00759878	0.00759878	0.00759878	0.00759878	0.00759878	0.00759878	0.00759878	0.00759878	0.00759878	0.00759878	0.00759878	0.00759878	0.00759878	0.00759878	0.00759878	0.00759878	0.00759878	0.00759878	0.00759878	0.00759878	0.00759878	0.00759878
encopresis	0.00151976	0.00151976	0.00151976	0.00151976	0.00151976	0.00151976	0.00151976	0.00151976	0.00151976	0.00151976	0.00151976	0.00151976	0.00151976	0.00151976	0.00151976	0.00151976	0.00151976	0.00151976	0.00151976	0.00151976	0.00151976	0.00151976	0.00151976	0.00151976	0.00151976	0.00151976	0.00151976	0.00151976	0.00151976	0.00151976	0.00151976	0.00151976	0.00151976	0.00151976	0.00151976	0.00151976	0.00151976	0.00151976	0.00151976	0.00151976	0.00151976	0.00151976	0.00151976	0.00151976	0.00151976	0.00151976	0.00151976	0.00151976
endocarditis	0.00607903	0.00607903	0.00607903	0.00607903	0.00607903	0.00607903	0.00607903	0.00607903	0.00607903	0.00607903	0.00607903	0.00607903	0.00607903	0.00607903	0.00607903	0.00607903	0.00607903	0.00607903	0.00607903	0.00607903	0.00607903	0.00607903	0.00607903	0.00607903	0.00607903	0.00607903	0.00607903	0.00607903	0.00607903	0.00607903	0.00607903	0.00607903	0.00607903	0.00607903	0.00607903	0.00607903	0.00607903	0.00607903	0.00607903	0.00607903	0.00607903	0.00607903	0.00607903	0.00607903	0.00607903	0.00607903	0.00607903	0.00607903
Endocrine.Disorders	0.0459001	0.0459001	0.0480025	0.0459001	0.0459001	0.0421321	0.0459001	0.0459001	0.0459001	0.0459001	0.0468569	0.0459001	0.0459001	0.0459001	0.0459001	0.0459001	0.0459001	0.0459001	0.0459001	0.0459001	0.0476695	0.0459001	0.0459001	0.0459001	0.0459001	0.0459001	0.0459001	0.0459001	0.0459001	0.0459001	0.0459001	0.0476755	0.0459001	0.0459001	0.0459001	0.0459001	0.0459001	0.0459001	0.0459001	0.0459001	0.0888772	0.0549564	0.0459001	0.0459001	0.0459001	0.0459001	0.0459001	0.0459001
endometrial.hyperplasia	0.00303951	0.00303951	0.00303951	0.00303951	0.00303951	0.00303951	0.00303951	0.00303951	0.00303951	0.00303951	0.00303951	0.00303951	0.00303951	0.00303951	0.00303951	0.00303951	0.00303951	0.00303951	0.00303951	0.00303951	0.00303951	0.00303951	0.00303951	0.00303951	0.00303951	0.00303951	0.00303951	0.00303951	0.00303951	0.00303951	0.00303951	0.00303951	0.00303951	0.00303951	0.00303951	0.00303951	0.00303951	0.00303951	0.00303951	0.00303951	0.00303951	0.00303951	0.00303951	0.00303951	0.00303951	0.00303951	0.00303951	0.00303951
endometriosis	0.0121581	0.0121581	0.0121581	0.0121581	0.0121581	0.0121581	0.0121581	0.0121581	0.0121581	0.0121581	0.0121581	0.0121581	0.0121581	0.0121581	0.0121581	0.0121581	0.0121581	0.0121581	0.0121581	0.0121581	0.0121581	0.0121581	0.0121581	0.0121581	0.0121581	0.0121581	0.0121581	0.0121581	0.0121581	0.0121581	0.0121581	0.0121581	0.0121581	0.0121581	0.0121581	0.0121581	0.0121581	0.0121581	0.0121581	0.0121581	0.0121581	0.0121581	0.0121581	0.0121581	0.0121581	0.0121581	0.0121581	0.0121581
endometritis	0.00759878	0.00759878	0.00759878	0.00759878	0.00759878	0.00759878	0.00759878	0.00759878	0.00759878	0.00759878	0.00759878	0.00759878	0.00759878	0.00759878	0.00759878	0.00759878	0.00759878	0.00759878	0.00759878	0.00759878	0.00759878	0.00759878	0.00759878	0.00759878	0.00759878	0.00759878	0.00759878	0.00759878	0.00759878	0.00759878	0.00759878	0.00759878	0.00759878	0.00759878	0.00759878	0.00759878	0.00759878	0.00759878	0.00759878	0.00759878	0.00759878	0.00759878	0.00759878	0.00759878	0.00759878	0.00759878	0.00759878	0.00759878
enteritis	0.0303951	0.0303951	0.0303951	0.0303951	0.0303951	0.0303951	0.0303951	0.0303951	0.0303951	0.0303951	0.0303951	0.0303951	0.0303951	0.0303951	0.0303951	0.0303951	0.0303951	0.0303951	0.0303951	0.0303951	0.0303951	0.0303951	0.0303951	0.0303951	0.0303951	0.0303951	0.0303951	0.0303951	0.0303951	0.0303951	0.0303951	0.0303951	0.0303951	0.0303951	0.0303951	0.0303951	0.0303951	0.0303951	0.0303951	0.0303951	0.0303951	0.0303951	0.0303951	0.0303951	0.0303951	0.0303951	0.0303951	0.0303951
enterocolitis	0.0130346	0.0109693	-0.00463126	-0.0126289	-0.0201461	-0.030518	-0.0408898	-0.0512616	-0.0616334	-0.0739274	-0.0842555	-0.0927488	-0.103121	-0.113492	-0.123864	-0.134236	-0.144608	-0.15498	-0.165352	-0.175723	-0.186095	-0.196467	-0.206839	-0.217211	-0.227582	-0.237954	-0.248326	-0.258698	-0.26907	-0.279441	-0.289813	-0.300185	-0.310557	-0.320929	-0.331301	-0.341623	-0.351145	-0.362416	-0.372788	-0.38316	-0.393531	-0.403903	-0.414275	-0.424647	-0.435019	-0.44539	-0.455762	-0.466134
enuresis	0.0167173	0.0167173	0.0167173	0.0167173	0.0167173	0.0167173	0.0167173	0.0167173	0.0167173	0.0167173	0.0167173	0.0167173	0.0167173	0.0167173	0.0167173	0.0167173	0.0167173	0.0167173	0.0167173	0.0167173	0.0167173	0.0167173	0.0167173	0.0167173	0.0167173	0.0167173	0.0167173	0.0167173	0.0167173	0.0167173	0.0167173	0.0167173	0.0167173	0.0167173	0.0167173	0.0167173	0.0167173	0.0167173	0.0167173	0.0167173	0.0167173	0.0167173	0.0167173	0.0167173	0.0167173	0.0167173	0.0167173	0.0167173
eosinophilia	0.177366	0.177366	0.231855	0.177366	0.177366	0.0880508	0.177366	0.177366	0.177366	0.18393	0.188337	0.177366	0.177366	0.15053	0.156401	0.163201	0.177366	0.177366	0.177366	0.177366	0.188024	0.177366	0.177366	0.170364	0.177366	0.159969	0.177366	0.189813	0.177366	0.177366	0.177366	0.18312	0.177366	0.177366	0.177366	0.177366	0.177366	0.237105	0.177366	0.177366	0.229769	0.179262	0.177366	0.177366	0.177366	0.177366	0.177366	0.177366
Epicondylitis	0.00455927	0.00455927	0.00455927	0.00455927	0.00455927	0.00455927	0.00455927	0.00455927	0.00455927	0.00455927	0.00455927	0.00455927	0.00455927	0.00455927	0.00455927	0.00455927	0.00455927	0.00455927	0.00455927	0.00455927	0.00455927	0.00455927	0.00455927	0.00455927	0.00455927	0.00455927	0.00455927	0.00455927	0.00455927	0.00455927	0.00455927	0.00455927	0.00455927	0.00455927	0.00455927	0.00455927	0.00455927	0.00455927	0.00455927	0.00455927	0.00455927	0.00455927	0.00455927	0.00455927	0.00455927	0.00455927	0.00455927	0.00455927
sebaceous.cyst	0.00151976	0.00151976	0.00151976	0.00151976	0.00151976	0.00151976	0.00151976	0.00151976	0.00151976	0.00151976	0.00151976	0.00151976	0.00151976	0.00151976	0.00151976	0.00151976	0.00151976	0.00151976	0.00151976	0.00151976	0.00151976	0.00151976	0.00151976	0.00151976	0.00151976	0.00151976	0.00151976	0.00151976	0.00151976	0.00151976	0.00151976	0.00151976	0.00151976	0.00151976	0.00151976	0.00151976	0.00151976	0.00151976	0.00151976	0.00151976	0.00151976	0.00151976	0.00151976	0.00151976	0.00151976	0.00151976	0.00151976	0.00151976
toxic.epidermal.necrolysis	0.153558	0.153558	0.159404	0.153558	0.153558	0.093969	0.153558	0.153558	0.153558	0.153558	0.153586	0.153558	0.153558	0.143703	0.146956	0.153558	0.153558	0.153558	0.153558	0.153558	0.158119	0.153558	0.153558	0.151733	0.153558	0.140743	0.153558	0.160677	0.153558	0.153558	0.153558	0.155575	0.153558	0.153558	0.153558	0.153558	0.153785	0.240632	0.153558	0.153558	0.149276	0.158756	0.153558	0.153558	0.153558	0.153558	0.153558	0.157316
epididymitis	0.0334347	0.0334347	0.0334347	0.0334347	0.0334347	0.0334347	0.0334347	0.0334347	0.0334347	0.0334347	0.0334347	0.0334347	0.0334347	0.0334347	0.0334347	0.0334347	0.0334347	0.0334347	0.0334347	0.0334347	0.0334347	0.0334347	0.0334347	0.0334347	0.0334347	0.0334347	0.0334347	0.0334347	0.0334347	0.0334347	0.0334347	0.0334347	0.0334347	0.0334347	0.0334347	0.0334347	0.0334347	0.0334347	0.0334347	0.0334347	0.0334347	0.0334347	0.0334347	0.0334347	0.0334347	0.0334347	0.0334347	0.0334347
epiglottitis	0.00151976	0.00151976	0.00151976	0.00151976	0.00151976	0.00151976	0.00151976	0.00151976	0.00151976	0.00151976	0.00151976	0.00151976	0.00151976	0.00151976	0.00151976	0.00151976	0.00151976	0.00151976	0.00151976	0.00151976	0.00151976	0.00151976	0.00151976	0.00151976	0.00151976	0.00151976	0.00151976	0.00151976	0.00151976	0.00151976	0.00151976	0.00151976	0.00151976	0.00151976	0.00151976	0.00151976	0.00151976	0.00151976	0.00151976	0.00151976	0.00151976	0.00151976	0.00151976	0.00151976	0.00151976	0.00151976	0.00151976	0.00151976
epilepsy	0.0243161	0.0243161	0.0243161	0.0243161	0.0243161	0.0243161	0.0243161	0.0243161	0.0243161	0.0243161	0.0243161	0.0243161	0.0243161	0.0243161	0.0243161	0.0243161	0.0243161	0.0243161	0.0243161	0.0243161	0.0243161	0.0243161	0.0243161	0.0243161	0.0243161	0.0243161	0.0243161	0.0243161	0.0243161	0.0243161	0.0243161	0.0243161	0.0243161	0.0243161	0.0243161	0.0243161	0.0243161	0.0243161	0.0243161	0.0243161	0.0243161	0.0243161	0.0243161	0.0243161	0.0243161	0.0243161	0.0243161	0.0243161
grand.mal	0.0465434	0.0465434	0.0506179	0.0465434	0.0465434	0.0392411	0.0465434	0.0465434	0.0465434	0.0465434	0.0483978	0.0465434	0.0465434	0.0465434	0.0465434	0.0465434	0.0465434	0.0465434	0.0465434	0.0465434	0.0499727	0.0465434	0.0465434	0.0465434	0.0465434	0.0465434	0.0465434	0.0465434	0.0465434	0.0465434	0.0465434	0.0499842	0.0465434	0.0465434	0.0465434	0.0465434	0.0465434	0.0465434	0.0465434	0.0465434	0.075765	0.0527747	0.0465434	0.0465434	0.0465434	0.0465434	0.0465434	0.0465434
myoclonic.seizures	0.00151976	0.00151976	0.00151976	0.00151976	0.00151976	0.00151976	0.00151976	0.00151976	0.00151976	0.00151976	0.00151976	0.00151976	0.00151976	0.00151976	0.00151976	0.00151976	0.00151976	0.00151976	0.00151976	0.00151976	0.00151976	0.00151976	0.00151976	0.00151976	0.00151976	0.00151976	0.00151976	0.00151976	0.00151976	0.00151976	0.00151976	0.00151976	0.00151976	0.00151976	0.00151976	0.00151976	0.00151976	0.00151976	0.00151976	0.00151976	0.00151976	0.00151976	0.00151976	0.00151976	0.00151976	0.00151976	0.00151976	0.00151976
petit.mal	0.00455927	0.00455927	0.00455927	0.00455927	0.00455927	0.00455927	0.00455927	0.00455927	0.00455927	0.00455927	0.00455927	0.00455927	0.00455927	0.00455927	0.00455927	0.00455927	0.00455927	0.00455927	0.00455927	0.00455927	0.00455927	0.00455927	0.00455927	0.00455927	0.00455927	0.00455927	0.00455927	0.00455927	0.00455927	0.00455927	0.00455927	0.00455927	0.00455927	0.00455927	0.00455927	0.00455927	0.00455927	0.00455927	0.00455927	0.00455927	0.00455927	0.00455927	0.00455927	0.00455927	0.00455927	0.00455927	0.00455927	0.00455927
episcleritis	0.00455927	0.00455927	0.00455927	0.00455927	0.00455927	0.00455927	0.00455927	0.00455927	0.00455927	0.00455927	0.00455927	0.00455927	0.00455927	0.00455927	0.00455927	0.00455927	0.00455927	0.00455927	0.00455927	0.00455927	0.00455927	0.00455927	0.00455927	0.00455927	0.00455927	0.00455927	0.00455927	0.00455927	0.00455927	0.00455927	0.00455927	0.00455927	0.00455927	0.00455927	0.00455927	0.00455927	0.00455927	0.00455927	0.00455927	0.00455927	0.00455927	0.00455927	0.00455927	0.00455927	0.00455927	0.00455927	0.00455927	0.00455927
epistaxis	0.277153	0.275028	0.298248	0.270216	0.263104	0.227447	0.255155	0.25118	0.247205	0.24336	0.254063	0.235281	0.231307	0.246763	0.2186	0.214056	0.215408	0.211433	0.207459	0.203484	0.199564	0.195535	0.19156	0.184723	0.18361	0.167888	0.175661	0.171305	0.167712	0.163737	0.159256	0.162765	0.151813	0.147838	0.143864	0.139889	0.139357	0.157304	0.127965	0.12399	0.120016	0.12962	0.112066	0.108092	0.104117	0.100142	0.0961675	0.0963064
eructation	0.12307	0.12307	0.136159	0.12307	0.12307	0.12307	0.12307	0.12307	0.12307	0.12307	0.12307	0.12307	0.12307	0.12307	0.120299	0.12307	0.12307	0.12307	0.12307	0.12307	0.129614	0.12307	0.12307	0.12307	0.12307	0.12307	0.12307	0.12307	0.12307	0.12307	0.12307	0.12307	0.12307	0.12307	0.12307	0.12307	0.12307	0.195445	0.12307	0.12307	0.125592	0.132932	0.12307	0.12307	0.12307	0.12307	0.12307	0.12307
erysipelas	0.00151976	0.00151976	0.00151976	0.00151976	0.00151976	0.00151976	0.00151976	0.00151976	0.00151976	0.00151976	0.00151976	0.00151976	0.00151976	0.00151976	0.00151976	0.00151976	0.00151976	0.00151976	0.00151976	0.00151976	0.00151976	0.00151976	0.00151976	0.00151976	0.00151976	0.00151976	0.00151976	0.00151976	0.00151976	0.00151976	0.00151976	0.00151976	0.00151976	0.00151976	0.00151976	0.00151976	0.00151976	0.00151976	0.00151976	0.00151976	0.00151976	0.00151976	0.00151976	0.00151976	0.00151976	0.00151976	0.00151976	0.00151976
erythema.multiforme	0.167524	0.167524	0.189858	0.167998	0.167524	0.124682	0.167524	0.167524	0.167524	0.167524	0.167592	0.167524	0.167524	0.167524	0.163939	0.167524	0.167524	0.167524	0.167524	0.167524	0.173448	0.167524	0.167524	0.167232	0.167524	0.15834	0.167524	0.167524	0.167524	0.167524	0.167524	0.168919	0.167524	0.167524	0.167524	0.167524	0.16782	0.277114	0.167524	0.167524	0.148313	0.168222	0.167524	0.167524	0.167524	0.167524	0.167524	0.169617
erythema.nodosum	0.0180596	0.015916	-0.00250702	-0.0119516	-0.0208289	-0.0330772	-0.0453255	-0.0575738	-0.069822	-0.0956739	-0.103793	-0.106567	-0.118815	-0.138716	-0.148896	-0.155854	-0.167808	-0.180057	-0.192305	-0.204553	-0.216802	-0.22905	-0.241298	-0.253511	-0.265795	-0.278043	-0.290291	-0.30254	-0.314788	-0.327036	-0.339285	-0.351533	-0.363781	-0.376029	-0.388278	-0.400526	-0.411712	-0.425023	-0.437271	-0.449519	-0.461767	-0.473737	-0.486264	-0.498512	-0.510761	-0.523009	-0.535257	-0.547505
esophageal.perforation	0.00607903	0.00607903	0.00607903	0.00607903	0.00607903	0.00607903	0.00607903	0.00607903	0.00607903	0.00607903	0.00607903	0.00607903	0.00607903	0.00607903	0.00607903	0.00607903	0.00607903	0.00607903	0.00607903	0.00607903	0.00607903	0.00607903	0.00607903	0.00607903	0.00607903	0.00607903	0.00607903	0.00607903	0.00607903	0.00607903	0.00607903	0.00607903	0.00607903	0.00607903	0.00607903	0.00607903	0.00607903	0.00607903	0.00607903	0.00607903	0.00607903	0.00607903	0.00607903	0.00607903	0.00607903	0.00607903	0.00607903	0.00607903
esophageal.spasm	0.00911854	0.00911854	0.00911854	0.00911854	0.00911854	0.00911854	0.00911854	0.00911854	0.00911854	0.00911854	0.00911854	0.00911854	0.00911854	0.00911854	0.00911854	0.00911854	0.00911854	0.00911854	0.00911854	0.00911854	0.00911854	0.00911854	0.00911854	0.00911854	0.00911854	0.00911854	0.00911854	0.00911854	0.00911854	0.00911854	0.00911854	0.00911854	0.00911854	0.00911854	0.00911854	0.00911854	0.00911854	0.00911854	0.00911854	0.00911854	0.00911854	0.00911854	0.00911854	0.00911854	0.00911854	0.00911854	0.00911854	0.00911854
esophageal.stricture	0.0167173	0.0167173	0.0167173	0.0167173	0.0167173	0.0167173	0.0167173	0.0167173	0.0167173	0.0167173	0.0167173	0.0167173	0.0167173	0.0167173	0.0167173	0.0167173	0.0167173	0.0167173	0.0167173	0.0167173	0.0167173	0.0167173	0.0167173	0.0167173	0.0167173	0.0167173	0.0167173	0.0167173	0.0167173	0.0167173	0.0167173	0.0167173	0.0167173	0.0167173	0.0167173	0.0167173	0.0167173	0.0167173	0.0167173	0.0167173	0.0167173	0.0167173	0.0167173	0.0167173	0.0167173	0.0167173	0.0167173	0.0167173
esophageal.varices	0.00455927	0.00455927	0.00455927	0.00455927	0.00455927	0.00455927	0.00455927	0.00455927	0.00455927	0.00455927	0.00455927	0.00455927	0.00455927	0.00455927	0.00455927	0.00455927	0.00455927	0.00455927	0.00455927	0.00455927	0.00455927	0.00455927	0.00455927	0.00455927	0.00455927	0.00455927	0.00455927	0.00455927	0.00455927	0.00455927	0.00455927	0.00455927	0.00455927	0.00455927	0.00455927	0.00455927	0.00455927	0.00455927	0.00455927	0.00455927	0.00455927	0.00455927	0.00455927	0.00455927	0.00455927	0.00455927	0.00455927	0.00455927
esophagitis	0.140789	0.138642	0.149892	0.165531	0.13219	0.124438	0.127889	0.125738	0.123588	0.101394	0.0974385	0.117136	0.114985	0.109019	0.104802	0.107114	0.106383	0.104232	0.102082	0.0999313	0.104964	0.0956302	0.0934796	0.0898632	0.0891785	0.0884123	0.0848774	0.0827268	0.0805762	0.0784256	0.0759797	0.0808616	0.0719739	0.0698234	0.0676728	0.0660122	0.0656019	0.0838594	0.0590705	0.0569199	0.0571724	0.0600361	0.0504682	0.0483177	0.0461671	0.0440165	0.041866	0.0397961
reflux.esophagitis	0.00607903	0.00607903	0.00607903	0.00607903	0.00607903	0.00607903	0.00607903	0.00607903	0.00607903	0.00607903	0.00607903	0.00607903	0.00607903	0.00607903	0.00607903	0.00607903	0.00607903	0.00607903	0.00607903	0.00607903	0.00607903	0.00607903	0.00607903	0.00607903	0.00607903	0.00607903	0.00607903	0.00607903	0.00607903	0.00607903	0.00607903	0.00607903	0.00607903	0.00607903	0.00607903	0.00607903	0.00607903	0.00607903	0.00607903	0.00607903	0.00607903	0.00607903	0.00607903	0.00607903	0.00607903	0.00607903	0.00607903	0.00607903
rash	0.729972	0.729623	0.737823	0.728936	0.728576	0.624522	0.727877	0.727529	0.727179	0.710367	0.711846	0.726132	0.725782	0.725433	0.725084	0.724735	0.724386	0.724037	0.723687	0.723338	0.72399	0.72264	0.722291	0.716977	0.721593	0.700295	0.720894	0.720545	0.720196	0.719847	0.719498	0.71937	0.718799	0.71845	0.718101	0.724606	0.717403	0.723391	0.716704	0.716355	0.716006	0.715662	0.715308	0.714959	0.714609	0.71426	0.713911	0.713562
exophthalmos	0.0187441	0.0179755	0.0127299	0.0164381	0.0156695	0.00168555	0.0141322	0.0133635	0.0125948	0.0105335	0.00746046	0.0102888	0.00952017	-0.000385753	0.00367251	0.0064967	0.00644551	0.00567685	0.00490819	0.00413952	0.00301797	0.0026022	0.00163035	-0.00067634	0.000296206	0.0411528	-0.00124112	-0.000227994	-0.00277845	-0.00354711	-0.00509432	-0.0024519	-0.0058531	-0.00662177	-0.00739043	-0.00815909	-0.00988816	-0.0111043	-0.0104651	-0.0112338	-0.0107875	-0.00816989	-0.0135397	-0.0143084	-0.0150771	-0.0158457	-0.0166144	-0.017472
ectopic.beats	0.00303951	0.00303951	0.00303951	0.00303951	0.00303951	0.00303951	0.00303951	0.00303951	0.00303951	0.00303951	0.00303951	0.00303951	0.00303951	0.00303951	0.00303951	0.00303951	0.00303951	0.00303951	0.00303951	0.00303951	0.00303951	0.00303951	0.00303951	0.00303951	0.00303951	0.00303951	0.00303951	0.00303951	0.00303951	0.00303951	0.00303951	0.00303951	0.00303951	0.00303951	0.00303951	0.00303951	0.00303951	0.00303951	0.00303951	0.00303951	0.00303951	0.00303951	0.00303951	0.00303951	0.00303951	0.00303951	0.00303951	0.00303951
Eye.Abnormality	0.0197568	0.0197568	0.0197568	0.0197568	0.0197568	0.0197568	0.0197568	0.0197568	0.0197568	0.0197568	0.0197568	0.0197568	0.0197568	0.0197568	0.0197568	0.0197568	0.0197568	0.0197568	0.0197568	0.0197568	0.0197568	0.0197568	0.0197568	0.0197568	0.0197568	0.0197568	0.0197568	0.0197568	0.0197568	0.0197568	0.0197568	0.0197568	0.0197568	0.0197568	0.0197568	0.0197568	0.0197568	0.0197568	0.0197568	0.0197568	0.0197568	0.0197568	0.0197568	0.0197568	0.0197568	0.0197568	0.0197568	0.0197568
ocular.infection	0.0238555	0.0238555	0.0209085	0.0238555	0.0238555	0.0151563	0.0238555	0.0238555	0.0238555	0.0230046	0.02257	0.0238555	0.0238555	0.0191177	0.0229657	0.0238555	0.0238555	0.0238555	0.0238555	0.0238555	0.0236232	0.0238555	0.0237218	0.0227094	0.0238555	0.0502264	0.0238555	0.0250284	0.0238555	0.0238555	0.023343	0.0238555	0.0238555	0.0238555	0.0238555	0.0238555	0.0232233	0.0229288	0.0238555	0.0238555	0.0238555	0.0250887	0.0238555	0.0238555	0.0238555	0.0238555	0.0238555	0.023797
eyelid.disorder	0.00911854	0.00911854	0.00911854	0.00911854	0.00911854	0.00911854	0.00911854	0.00911854	0.00911854	0.00911854	0.00911854	0.00911854	0.00911854	0.00911854	0.00911854	0.00911854	0.00911854	0.00911854	0.00911854	0.00911854	0.00911854	0.00911854	0.00911854	0.00911854	0.00911854	0.00911854	0.00911854	0.00911854	0.00911854	0.00911854	0.00911854	0.00911854	0.00911854	0.00911854	0.00911854	0.00911854	0.00911854	0.00911854	0.00911854	0.00911854	0.00911854	0.00911854	0.00911854	0.00911854	0.00911854	0.00911854	0.00911854	0.00911854
facial.pain	0.00303951	0.00303951	0.00303951	0.00303951	0.00303951	0.00303951	0.00303951	0.00303951	0.00303951	0.00303951	0.00303951	0.00303951	0.00303951	0.00303951	0.00303951	0.00303951	0.00303951	0.00303951	0.00303951	0.00303951	0.00303951	0.00303951	0.00303951	0.00303951	0.00303951	0.00303951	0.00303951	0.00303951	0.00303951	0.00303951	0.00303951	0.00303951	0.00303951	0.00303951	0.00303951	0.00303951	0.00303951	0.00303951	0.00303951	0.00303951	0.00303951	0.00303951	0.00303951	0.00303951	0.00303951	0.00303951	0.00303951	0.00303951
facial.paralysis	0.0263519	0.0263519	0.0504081	0.0263519	0.0263519	0.0263519	0.0263519	0.0263519	0.0263519	0.0263519	0.0263519	0.0263519	0.0263519	0.0263519	0.0263519	0.0263519	0.0263519	0.0263519	0.0263519	0.0263519	0.03838	0.0263519	0.0263519	0.0263519	0.0263519	0.0263519	0.0263519	0.0263519	0.0263519	0.0263519	0.0263519	0.0263519	0.0263519	0.0263519	0.0263519	0.0263519	0.0263519	0.0263519	0.0263519	0.0263519	0.0263519	0.0263519	0.0263519	0.0263519	0.0263519	0.0263519	0.0263519	0.0263519
failure.to.thrive	-0.00150849	-0.00150849	-0.00150849	-0.00150849	-0.00150849	-0.00150849	-0.00150849	-0.00150849	-0.00150849	-0.00150849	-0.00150849	-0.00150849	-0.00150849	-0.00150849	-0.00150849	-0.00150849	-0.00150849	-0.00150849	-0.00150849	-0.00150849	-0.00150849	-0.00150849	-0.00150849	-0.00150849	-0.00150849	-0.00150849	-0.00150849	-0.00150849	-0.00150849	-0.00150849	-0.00150849	-0.00150849	-0.00150849	-0.00150849	-0.00150849	-0.00150849	-0.00150849	-0.00150849	-0.00150849	-0.00150849	-0.00150849	-0.00150849	-0.00150849	-0.00150849	-0.00150849	-0.00150849	-0.00150849	-0.00150849
fasciitis	0.00839969	0.00832744	0.00778174	0.00750198	0.00723903	0.00687623	0.00651343	0.00615063	0.00578782	0.00542502	0.00506222	0.00469942	0.00433662	0.00397381	0.00361101	0.00324821	0.00288541	0.0025226	0.0021598	0.001797	0.0014342	0.0010714	0.000708594	0.000345792	-1.7e-05	-0.000379813	-0.000742615	-0.00110542	-0.00146822	-0.00183102	-0.00219382	-0.00255663	-0.00291943	-0.00328223	-0.00364503	-0.00400784	-0.00433917	-0.00473344	-0.00509624	-0.00545904	-0.00582185	-0.00618465	-0.00654745	-0.00691025	-0.00727305	-0.00763586	-0.00799866	-0.00836146
fatigue	0.469873	0.470018	0.501805	0.470358	0.470452	0.457834	0.470741	0.470889	0.471031	0.514131	0.570738	0.471465	0.471609	0.5034	0.491617	0.492572	0.472188	0.472332	0.472477	0.472622	0.482462	0.472911	0.473056	0.484485	0.473345	0.430182	0.473634	0.473779	0.473923	0.474068	0.474083	0.4754	0.474502	0.474647	0.474791	0.474936	0.475081	0.502201	0.47537	0.475515	0.47514	0.48395	0.475949	0.476093	0.476238	0.476382	0.476527	0.476672
liver.fatty	0.0227964	0.0227964	0.0227964	0.0227964	0.0227964	0.0227964	0.0227964	0.0227964	0.0227964	0.0227964	0.0227964	0.0227964	0.0227964	0.0227964	0.0227964	0.0227964	0.0227964	0.0227964	0.0227964	0.0227964	0.0227964	0.0227964	0.0227964	0.0227964	0.0227964	0.0227964	0.0227964	0.0227964	0.0227964	0.0227964	0.0227964	0.0227964	0.0227964	0.0227964	0.0227964	0.0227964	0.0227964	0.0227964	0.0227964	0.0227964	0.0227964	0.0227964	0.0227964	0.0227964	0.0227964	0.0227964	0.0227964	0.0227964
fecal.incontinence	0.0457969	0.0457969	0.0845438	0.0747298	0.0457969	0.0375305	0.0457969	0.0457969	0.0457969	0.0457969	0.0478961	0.0457969	0.0457969	0.0457969	0.0457969	0.0457969	0.0457969	0.0457969	0.0457969	0.0457969	0.0663611	0.0457969	0.0457969	0.0457969	0.0457969	0.0457969	0.0457969	0.0457969	0.0457969	0.0457969	0.0457969	0.0496919	0.0457969	0.0457969	0.0457969	0.0457969	0.0457969	0.055788	0.0457969	0.0457969	0.0788766	0.052851	0.0457969	0.0457969	0.0457969	0.0457969	0.0457969	0.0457969
fecal.impaction	0.0250188	0.0250188	0.0250188	0.0250188	0.0250188	0.0250188	0.0250188	0.0250188	0.0250188	0.0250188	0.0250188	0.0250188	0.0250188	0.0250188	0.0250188	0.0250188	0.0250188	0.0250188	0.0250188	0.0250188	0.0250188	0.0250188	0.0250188	0.0250188	0.0250188	0.0250188	0.0250188	0.0250188	0.0250188	0.0250188	0.0250188	0.0250188	0.0250188	0.0250188	0.0250188	0.0250188	0.0250188	0.0250188	0.0250188	0.0250188	0.0709739	0.0346402	0.0250188	0.0250188	0.0250188	0.0250188	0.0250188	0.0250188
fetal.death	0.0106383	0.0106383	0.0106383	0.0106383	0.0106383	0.0106383	0.0106383	0.0106383	0.0106383	0.0106383	0.0106383	0.0106383	0.0106383	0.0106383	0.0106383	0.0106383	0.0106383	0.0106383	0.0106383	0.0106383	0.0106383	0.0106383	0.0106383	0.0106383	0.0106383	0.0106383	0.0106383	0.0106383	0.0106383	0.0106383	0.0106383	0.0106383	0.0106383	0.0106383	0.0106383	0.0106383	0.0106383	0.0106383	0.0106383	0.0106383	0.0106383	0.0106383	0.0106383	0.0106383	0.0106383	0.0106383	0.0106383	0.0106383
fever	0.628585	0.628992	0.665449	0.694617	0.727429	0.622104	0.793054	0.825866	0.858679	0.891491	0.917764	0.957116	0.989928	1.02324	1.0537	1.09345	1.12118	1.15399	1.1868	1.21961	1.26278	1.28524	1.31805	1.35169	1.38368	1.38568	1.4493	1.48581	1.51493	1.54774	1.57959	1.61756	1.64617	1.67899	1.7118	1.74461	1.77877	1.81024	1.84305	1.87586	1.91795	1.94731	1.9743	2.00711	2.03992	2.07274	2.10555	2.13962
pyrexia.of.unknown.origin	0.00303951	0.00303951	0.00303951	0.00303951	0.00303951	0.00303951	0.00303951	0.00303951	0.00303951	0.00303951	0.00303951	0.00303951	0.00303951	0.00303951	0.00303951	0.00303951	0.00303951	0.00303951	0.00303951	0.00303951	0.00303951	0.00303951	0.00303951	0.00303951	0.00303951	0.00303951	0.00303951	0.00303951	0.00303951	0.00303951	0.00303951	0.00303951	0.00303951	0.00303951	0.00303951	0.00303951	0.00303951	0.00303951	0.00303951	0.00303951	0.00303951	0.00303951	0.00303951	0.00303951	0.00303951	0.00303951	0.00303951	0.00303951
fibrocystic.breast	0.0197568	0.0197568	0.0197568	0.0197568	0.0197568	0.0197568	0.0197568	0.0197568	0.0197568	0.0197568	0.0197568	0.0197568	0.0197568	0.0197568	0.0197568	0.0197568	0.0197568	0.0197568	0.0197568	0.0197568	0.0197568	0.0197568	0.0197568	0.0197568	0.0197568	0.0197568	0.0197568	0.0197568	0.0197568	0.0197568	0.0197568	0.0197568	0.0197568	0.0197568	0.0197568	0.0197568	0.0197568	0.0197568	0.0197568	0.0197568	0.0197568	0.0197568	0.0197568	0.0197568	0.0197568	0.0197568	0.0197568	0.0197568
fibromyalgia.syndrome	0.00455927	0.00455927	0.00455927	0.00455927	0.00455927	0.00455927	0.00455927	0.00455927	0.00455927	0.00455927	0.00455927	0.00455927	0.00455927	0.00455927	0.00455927	0.00455927	0.00455927	0.00455927	0.00455927	0.00455927	0.00455927	0.00455927	0.00455927	0.00455927	0.00455927	0.00455927	0.00455927	0.00455927	0.00455927	0.00455927	0.00455927	0.00455927	0.00455927	0.00455927	0.00455927	0.00455927	0.00455927	0.00455927	0.00455927	0.00455927	0.00455927	0.00455927	0.00455927	0.00455927	0.00455927	0.00455927	0.00455927	0.00455927
fibrosarcomas	0.00151976	0.00151976	0.00151976	0.00151976	0.00151976	0.00151976	0.00151976	0.00151976	0.00151976	0.00151976	0.00151976	0.00151976	0.00151976	0.00151976	0.00151976	0.00151976	0.00151976	0.00151976	0.00151976	0.00151976	0.00151976	0.00151976	0.00151976	0.00151976	0.00151976	0.00151976	0.00151976	0.00151976	0.00151976	0.00151976	0.00151976	0.00151976	0.00151976	0.00151976	0.00151976	0.00151976	0.00151976	0.00151976	0.00151976	0.00151976	0.00151976	0.00151976	0.00151976	0.00151976	0.00151976	0.00151976	0.00151976	0.00151976
fibrosis	0.0395137	0.0395137	0.0395137	0.0395137	0.0395137	0.0395137	0.0395137	0.0395137	0.0395137	0.0395137	0.0395137	0.0395137	0.0395137	0.0395137	0.0395137	0.0395137	0.0395137	0.0395137	0.0395137	0.0395137	0.0395137	0.0395137	0.0395137	0.0395137	0.0395137	0.0395137	0.0395137	0.0395137	0.0395137	0.0395137	0.0395137	0.0395137	0.0395137	0.0395137	0.0395137	0.0395137	0.0395137	0.0395137	0.0395137	0.0395137	0.0395137	0.0395137	0.0395137	0.0395137	0.0395137	0.0395137	0.0395137	0.0395137
anal.fissure	0.00303951	0.00303951	0.00303951	0.00303951	0.00303951	0.00303951	0.00303951	0.00303951	0.00303951	0.00303951	0.00303951	0.00303951	0.00303951	0.00303951	0.00303951	0.00303951	0.00303951	0.00303951	0.00303951	0.00303951	0.00303951	0.00303951	0.00303951	0.00303951	0.00303951	0.00303951	0.00303951	0.00303951	0.00303951	0.00303951	0.00303951	0.00303951	0.00303951	0.00303951	0.00303951	0.00303951	0.00303951	0.00303951	0.00303951	0.00303951	0.00303951	0.00303951	0.00303951	0.00303951	0.00303951	0.00303951	0.00303951	0.00303951
fistula	0.00759878	0.00759878	0.00759878	0.00759878	0.00759878	0.00759878	0.00759878	0.00759878	0.00759878	0.00759878	0.00759878	0.00759878	0.00759878	0.00759878	0.00759878	0.00759878	0.00759878	0.00759878	0.00759878	0.00759878	0.00759878	0.00759878	0.00759878	0.00759878	0.00759878	0.00759878	0.00759878	0.00759878	0.00759878	0.00759878	0.00759878	0.00759878	0.00759878	0.00759878	0.00759878	0.00759878	0.00759878	0.00759878	0.00759878	0.00759878	0.00759878	0.00759878	0.00759878	0.00759878	0.00759878	0.00759878	0.00759878	0.00759878
flank.pain	0.0273556	0.0273556	0.0273556	0.0273556	0.0273556	0.0273556	0.0273556	0.0273556	0.0273556	0.0273556	0.0273556	0.0273556	0.0273556	0.0273556	0.0273556	0.0273556	0.0273556	0.0273556	0.0273556	0.0273556	0.0273556	0.0273556	0.0273556	0.0273556	0.0273556	0.0273556	0.0273556	0.0273556	0.0273556	0.0273556	0.0273556	0.0273556	0.0273556	0.0273556	0.0273556	0.0273556	0.0273556	0.0273556	0.0273556	0.0273556	0.0273556	0.0273556	0.0273556	0.0273556	0.0273556	0.0273556	0.0273556	0.0273556
flatulence	0.321671	0.321671	0.334385	0.323829	0.321671	0.272767	0.321671	0.321824	0.321671	0.317578	0.328784	0.321671	0.321671	0.394996	0.316807	0.321372	0.321671	0.321671	0.321671	0.321671	0.330142	0.321671	0.321671	0.370011	0.321671	0.308299	0.321671	0.31897	0.321671	0.321671	0.304267	0.318921	0.321671	0.321671	0.321671	0.321671	0.347565	0.367438	0.321671	0.321671	0.322615	0.328597	0.321671	0.321671	0.321671	0.321671	0.321671	0.350759
vitreous.floaters	0.0197568	0.0197568	0.0197568	0.0197568	0.0197568	0.0197568	0.0197568	0.0197568	0.0197568	0.0197568	0.0197568	0.0197568	0.0197568	0.0197568	0.0197568	0.0197568	0.0197568	0.0197568	0.0197568	0.0197568	0.0197568	0.0197568	0.0197568	0.0197568	0.0197568	0.0197568	0.0197568	0.0197568	0.0197568	0.0197568	0.0197568	0.0197568	0.0197568	0.0197568	0.0197568	0.0197568	0.0197568	0.0197568	0.0197568	0.0197568	0.0197568	0.0197568	0.0197568	0.0197568	0.0197568	0.0197568	0.0197568	0.0197568
flushing	0.324559	0.324559	0.392569	0.324559	0.324559	0.364289	0.324559	0.324559	0.324559	0.324612	0.324559	0.324559	0.324559	0.343951	0.336786	0.335516	0.324559	0.324559	0.324559	0.324559	0.340761	0.324559	0.324559	0.324562	0.324559	0.284376	0.324559	0.324559	0.324559	0.324559	0.324559	0.322556	0.324559	0.324559	0.324559	0.324559	0.324559	0.381749	0.324559	0.324559	0.328857	0.337596	0.324559	0.324559	0.324559	0.324559	0.324559	0.324559
folate.deficiency	0.00607903	0.00607903	0.00607903	0.00607903	0.00607903	0.00607903	0.00607903	0.00607903	0.00607903	0.00607903	0.00607903	0.00607903	0.00607903	0.00607903	0.00607903	0.00607903	0.00607903	0.00607903	0.00607903	0.00607903	0.00607903	0.00607903	0.00607903	0.00607903	0.00607903	0.00607903	0.00607903	0.00607903	0.00607903	0.00607903	0.00607903	0.00607903	0.00607903	0.00607903	0.00607903	0.00607903	0.00607903	0.00607903	0.00607903	0.00607903	0.00607903	0.00607903	0.00607903	0.00607903	0.00607903	0.00607903	0.00607903	0.00607903
folliculitis	0.0563457	0.0563457	0.0500347	0.0563457	0.0563457	0.0475792	0.0563457	0.0563457	0.0563457	0.0463167	0.048056	0.0563457	0.0563457	0.0563457	0.0563457	0.0563457	0.0563457	0.0563457	0.0563457	0.0563457	0.0563457	0.0563457	0.0563457	0.0563457	0.0563457	0.129955	0.0563457	0.0563457	0.0563457	0.0563457	0.0563457	0.0563457	0.0563457	0.0563457	0.0563457	0.0563457	0.0563457	0.0253114	0.0563457	0.0563457	0.0563457	0.0563457	0.0563457	0.0563457	0.0563457	0.0563457	0.0563457	0.0563457
food.allergy	0.00303951	0.00303951	0.00303951	0.00303951	0.00303951	0.00303951	0.00303951	0.00303951	0.00303951	0.00303951	0.00303951	0.00303951	0.00303951	0.00303951	0.00303951	0.00303951	0.00303951	0.00303951	0.00303951	0.00303951	0.00303951	0.00303951	0.00303951	0.00303951	0.00303951	0.00303951	0.00303951	0.00303951	0.00303951	0.00303951	0.00303951	0.00303951	0.00303951	0.00303951	0.00303951	0.00303951	0.00303951	0.00303951	0.00303951	0.00303951	0.00303951	0.00303951	0.00303951	0.00303951	0.00303951	0.00303951	0.00303951	0.00303951
foot.pain	0.00455927	0.00455927	0.00455927	0.00455927	0.00455927	0.00455927	0.00455927	0.00455927	0.00455927	0.00455927	0.00455927	0.00455927	0.00455927	0.00455927	0.00455927	0.00455927	0.00455927	0.00455927	0.00455927	0.00455927	0.00455927	0.00455927	0.00455927	0.00455927	0.00455927	0.00455927	0.00455927	0.00455927	0.00455927	0.00455927	0.00455927	0.00455927	0.00455927	0.00455927	0.00455927	0.00455927	0.00455927	0.00455927	0.00455927	0.00455927	0.00455927	0.00455927	0.00455927	0.00455927	0.00455927	0.00455927	0.00455927	0.00455927
pathological.fracture	0.0429953	0.0429953	0.0360996	0.0429953	0.0429953	0.0226403	0.0429953	0.0429953	0.0429953	0.0410042	0.0399873	0.0429953	0.0429953	0.0319093	0.0409132	0.0429953	0.0429953	0.0429953	0.0429953	0.0429953	0.0424517	0.0429953	0.0426823	0.0403134	0.0429953	0.104699	0.0429953	0.0457397	0.0429953	0.0429953	0.0417961	0.0429953	0.0429953	0.0429953	0.0429953	0.0429953	0.041516	0.0408268	0.0429953	0.0429953	0.0429953	0.0458807	0.0429953	0.0429953	0.0429953	0.0429953	0.0429953	0.0428582
intestinal.functional.disorder	0.00151976	0.00151976	0.00151976	0.00151976	0.00151976	0.00151976	0.00151976	0.00151976	0.00151976	0.00151976	0.00151976	0.00151976	0.00151976	0.00151976	0.00151976	0.00151976	0.00151976	0.00151976	0.00151976	0.00151976	0.00151976	0.00151976	0.00151976	0.00151976	0.00151976	0.00151976	0.00151976	0.00151976	0.00151976	0.00151976	0.00151976	0.00151976	0.00151976	0.00151976	0.00151976	0.00151976	0.00151976	0.00151976	0.00151976	0.00151976	0.00151976	0.00151976	0.00151976	0.00151976	0.00151976	0.00151976	0.00151976	0.00151976
furunculosis	0.0455927	0.0455927	0.0455927	0.0455927	0.0455927	0.0455927	0.0455927	0.0455927	0.0455927	0.0455927	0.0455927	0.0455927	0.0455927	0.0455927	0.0455927	0.0455927	0.0455927	0.0455927	0.0455927	0.0455927	0.0455927	0.0455927	0.0455927	0.0455927	0.0455927	0.0455927	0.0455927	0.0455927	0.0455927	0.0455927	0.0455927	0.0455927	0.0455927	0.0455927	0.0455927	0.0455927	0.0455927	0.0455927	0.0455927	0.0455927	0.0455927	0.0455927	0.0455927	0.0455927	0.0455927	0.0455927	0.0455927	0.0455927
gallbladder.disease	0.0167173	0.0167173	0.0167173	0.0167173	0.0167173	0.0167173	0.0167173	0.0167173	0.0167173	0.0167173	0.0167173	0.0167173	0.0167173	0.0167173	0.0167173	0.0167173	0.0167173	0.0167173	0.0167173	0.0167173	0.0167173	0.0167173	0.0167173	0.0167173	0.0167173	0.0167173	0.0167173	0.0167173	0.0167173	0.0167173	0.0167173	0.0167173	0.0167173	0.0167173	0.0167173	0.0167173	0.0167173	0.0167173	0.0167173	0.0167173	0.0167173	0.0167173	0.0167173	0.0167173	0.0167173	0.0167173	0.0167173	0.0167173
gangrene	0.0212766	0.0212766	0.0212766	0.0212766	0.0212766	0.0212766	0.0212766	0.0212766	0.0212766	0.0212766	0.0212766	0.0212766	0.0212766	0.0212766	0.0212766	0.0212766	0.0212766	0.0212766	0.0212766	0.0212766	0.0212766	0.0212766	0.0212766	0.0212766	0.0212766	0.0212766	0.0212766	0.0212766	0.0212766	0.0212766	0.0212766	0.0212766	0.0212766	0.0212766	0.0212766	0.0212766	0.0212766	0.0212766	0.0212766	0.0212766	0.0212766	0.0212766	0.0212766	0.0212766	0.0212766	0.0212766	0.0212766	0.0212766
gastritis	0.206762	0.204587	0.202782	0.205455	0.193433	0.164625	0.185997	0.182279	0.17856	0.158754	0.149027	0.167338	0.163688	0.159747	0.131196	0.137578	0.148815	0.145097	0.141379	0.137661	0.137288	0.130224	0.126506	0.136691	0.11907	0.102296	0.111634	0.107915	0.104197	0.100479	0.0905675	0.101805	0.0893247	0.0856065	0.0818884	0.0781702	0.0853867	0.0752676	0.0670158	0.0634635	0.0758589	0.0755016	0.0521432	0.048425	0.0447068	0.0409887	0.0372705	0.0432477
gastroenteritis	0.170694	0.165042	0.152734	0.158194	0.148082	0.140236	0.136775	0.131122	0.125469	0.119418	0.106117	0.108509	0.102856	0.0819302	0.0616617	0.0748492	0.0802427	0.0745894	0.0689361	0.0632828	0.0576421	0.0519762	0.046323	0.0400934	0.0350164	0.0272318	0.0237098	0.0180565	0.0124033	0.00674997	0.000981083	0.0149828	-0.0102099	-0.0158632	-0.0215164	-0.0271697	-0.03195	-0.0473829	-0.0441296	-0.0497829	-0.0468639	-0.0420769	-0.0667427	-0.072396	-0.0780493	-0.0837026	-0.0893559	-0.0949776
gastroesophageal.reflux	0.0788343	0.0788343	0.0788343	0.0788343	0.0788343	0.0788343	0.0788343	0.0788343	0.0788343	0.0788343	0.0788343	0.0788343	0.0788343	0.0778052	0.0788343	0.0788336	0.0788343	0.0788343	0.0788343	0.0788343	0.0788343	0.0788343	0.0788343	0.0788343	0.0788343	0.0788343	0.0788343	0.0788343	0.0788343	0.0788343	0.0788343	0.0882792	0.0788343	0.0788343	0.0788343	0.0788343	0.0788343	0.0788343	0.0788343	0.0788343	0.0788343	0.0816269	0.0788343	0.0788343	0.0788343	0.0788343	0.0788343	0.0788343
gastrointestinal.hemorrhage	0.181418	0.181361	0.174844	0.18135	0.18119	0.109727	0.181076	0.181027	0.180963	0.174377	0.178464	0.180792	0.180735	0.179876	0.175838	0.17984	0.180507	0.180451	0.180394	0.180337	0.189191	0.180223	0.180166	0.176023	0.180052	0.167024	0.179939	0.179882	0.179825	0.179768	0.178805	0.183583	0.179597	0.17954	0.179483	0.180543	0.179687	0.276245	0.179256	0.179199	0.179507	0.179137	0.179028	0.178971	0.178915	0.178858	0.178801	0.178744
gum.hemorrhage	0.0465617	0.0465617	0.0759756	0.0465617	0.0465617	0.0465617	0.0465617	0.0465617	0.0465617	0.0465617	0.0465617	0.0465617	0.0465617	0.0465617	0.0465617	0.0465617	0.0465617	0.0465617	0.0465617	0.0465617	0.0612686	0.0465617	0.0465617	0.0465617	0.0465617	0.0465617	0.0465617	0.0465617	0.0465617	0.0465617	0.0465617	0.0465617	0.0465617	0.0465617	0.0465617	0.0465617	0.0465617	0.0597726	0.0465617	0.0465617	0.0516114	0.0483371	0.0465617	0.0465617	0.0465617	0.0465617	0.0465617	0.0465617
gingivitis	0.0909474	0.0909474	0.112661	0.0965307	0.0909474	0.0876091	0.0909474	0.0909474	0.0909474	0.0909474	0.0909474	0.0909474	0.0909474	0.0909474	0.0878842	0.0909474	0.0909474	0.0909474	0.0909474	0.0909474	0.101804	0.0909474	0.0909474	0.0909474	0.0909474	0.0893812	0.0909474	0.0909474	0.0909474	0.0909474	0.0909474	0.0948479	0.0909474	0.0909474	0.0909474	0.0909474	0.0909474	0.0962613	0.0909474	0.0909474	0.123107	0.110634	0.0909474	0.0909474	0.0909474	0.0909474	0.0909474	0.0909474
glaucoma	0.0945968	0.0938516	0.0928229	0.09436	0.0899443	0.0991914	0.0873395	0.0860371	0.0847347	0.0833779	0.081655	0.0808275	0.0795251	0.0777154	0.0758192	0.0754302	0.0743154	0.073013	0.0717106	0.0704082	0.0691644	0.0678034	0.066501	0.0650174	0.0638962	0.103814	0.0612914	0.059989	0.0586865	0.0573841	0.0560817	0.0578811	0.0534769	0.0521745	0.0508721	0.0495697	0.0482673	0.0478279	0.0456625	0.0443601	0.054369	0.0474128	0.0404528	0.0391504	0.037848	0.0365456	0.0352432	0.0333849
narrow.angle.glaucoma	0.00911854	0.00911854	0.00911854	0.00911854	0.00911854	0.00911854	0.00911854	0.00911854	0.00911854	0.00911854	0.00911854	0.00911854	0.00911854	0.00911854	0.00911854	0.00911854	0.00911854	0.00911854	0.00911854	0.00911854	0.00911854	0.00911854	0.00911854	0.00911854	0.00911854	0.00911854	0.00911854	0.00911854	0.00911854	0.00911854	0.00911854	0.00911854	0.00911854	0.00911854	0.00911854	0.00911854	0.00911854	0.00911854	0.00911854	0.00911854	0.00911854	0.00911854	0.00911854	0.00911854	0.00911854	0.00911854	0.00911854	0.00911854
glioma	0.00151976	0.00151976	0.00151976	0.00151976	0.00151976	0.00151976	0.00151976	0.00151976	0.00151976	0.00151976	0.00151976	0.00151976	0.00151976	0.00151976	0.00151976	0.00151976	0.00151976	0.00151976	0.00151976	0.00151976	0.00151976	0.00151976	0.00151976	0.00151976	0.00151976	0.00151976	0.00151976	0.00151976	0.00151976	0.00151976	0.00151976	0.00151976	0.00151976	0.00151976	0.00151976	0.00151976	0.00151976	0.00151976	0.00151976	0.00151976	0.00151976	0.00151976	0.00151976	0.00151976	0.00151976	0.00151976	0.00151976	0.00151976
globus.hystericus	0.00151976	0.00151976	0.00151976	0.00151976	0.00151976	0.00151976	0.00151976	0.00151976	0.00151976	0.00151976	0.00151976	0.00151976	0.00151976	0.00151976	0.00151976	0.00151976	0.00151976	0.00151976	0.00151976	0.00151976	0.00151976	0.00151976	0.00151976	0.00151976	0.00151976	0.00151976	0.00151976	0.00151976	0.00151976	0.00151976	0.00151976	0.00151976	0.00151976	0.00151976	0.00151976	0.00151976	0.00151976	0.00151976	0.00151976	0.00151976	0.00151976	0.00151976	0.00151976	0.00151976	0.00151976	0.00151976	0.00151976	0.00151976
glomerulonephritis	0.0106383	0.0106383	0.0106383	0.0106383	0.0106383	0.0106383	0.0106383	0.0106383	0.0106383	0.0106383	0.0106383	0.0106383	0.0106383	0.0106383	0.0106383	0.0106383	0.0106383	0.0106383	0.0106383	0.0106383	0.0106383	0.0106383	0.0106383	0.0106383	0.0106383	0.0106383	0.0106383	0.0106383	0.0106383	0.0106383	0.0106383	0.0106383	0.0106383	0.0106383	0.0106383	0.0106383	0.0106383	0.0106383	0.0106383	0.0106383	0.0106383	0.0106383	0.0106383	0.0106383	0.0106383	0.0106383	0.0106383	0.0106383
Glossodynia	0.0121581	0.0121581	0.0121581	0.0121581	0.0121581	0.0121581	0.0121581	0.0121581	0.0121581	0.0121581	0.0121581	0.0121581	0.0121581	0.0121581	0.0121581	0.0121581	0.0121581	0.0121581	0.0121581	0.0121581	0.0121581	0.0121581	0.0121581	0.0121581	0.0121581	0.0121581	0.0121581	0.0121581	0.0121581	0.0121581	0.0121581	0.0121581	0.0121581	0.0121581	0.0121581	0.0121581	0.0121581	0.0121581	0.0121581	0.0121581	0.0121581	0.0121581	0.0121581	0.0121581	0.0121581	0.0121581	0.0121581	0.0121581
glossitis	0.121343	0.121343	0.153091	0.121343	0.121343	0.121343	0.121343	0.121343	0.121343	0.121343	0.121343	0.121343	0.121343	0.121343	0.121343	0.121343	0.121343	0.121343	0.121343	0.121343	0.137217	0.121343	0.121343	0.121343	0.121343	0.121343	0.121343	0.121343	0.121343	0.121343	0.121343	0.121343	0.121343	0.121343	0.121343	0.121343	0.121343	0.121343	0.121343	0.121343	0.121343	0.121343	0.121343	0.121343	0.121343	0.121343	0.121343	0.121343
glycosuria	0.0865696	0.0865696	0.0736637	0.0865696	0.0865696	0.0104249	0.0865696	0.0865696	0.0865696	0.0865261	0.0906063	0.0865696	0.0865696	0.0939563	0.0849869	0.0865696	0.0865696	0.0865696	0.0865696	0.0865696	0.0941443	0.0865696	0.0865627	0.086511	0.0865696	0.0881261	0.0865696	0.0866295	0.0865696	0.0865696	0.104934	0.0965808	0.0865696	0.0865696	0.0865696	0.0865696	0.0865373	0.0865222	0.0865696	0.0865696	0.151217	0.102294	0.0865696	0.0865696	0.0865696	0.0865696	0.0865696	0.0869882
goiter	0.0480527	0.0480527	0.0551621	0.0480527	0.0480527	0.0480527	0.0480527	0.0480527	0.0480527	0.0480527	0.0480527	0.0480527	0.0480527	0.0480527	0.046548	0.0480527	0.0480527	0.0480527	0.0480527	0.0480527	0.0516074	0.0480527	0.0480527	0.0480527	0.0480527	0.0480527	0.0480527	0.0480527	0.0480527	0.0480527	0.0480527	0.0480527	0.0480527	0.0480527	0.0480527	0.0480527	0.0480527	0.052447	0.0480527	0.0480527	0.0494226	0.0534092	0.0480527	0.0480527	0.0480527	0.0480527	0.0480527	0.0480527
gonadal.dysfunction	0.00151976	0.00151976	0.00151976	0.00151976	0.00151976	0.00151976	0.00151976	0.00151976	0.00151976	0.00151976	0.00151976	0.00151976	0.00151976	0.00151976	0.00151976	0.00151976	0.00151976	0.00151976	0.00151976	0.00151976	0.00151976	0.00151976	0.00151976	0.00151976	0.00151976	0.00151976	0.00151976	0.00151976	0.00151976	0.00151976	0.00151976	0.00151976	0.00151976	0.00151976	0.00151976	0.00151976	0.00151976	0.00151976	0.00151976	0.00151976	0.00151976	0.00151976	0.00151976	0.00151976	0.00151976	0.00151976	0.00151976	0.00151976
gout	0.122192	0.120527	0.158608	0.113245	0.104305	0.0528709	0.0934901	0.0880827	0.0826752	0.0772678	0.0806887	0.0664529	0.0610455	0.0949599	0.0420195	0.0429327	0.0394157	0.0340082	0.0286008	0.0231933	0.0180725	0.0123784	0.006971	0.0208262	-0.00384389	-0.0172734	-0.0146588	-0.0200662	-0.0254737	-0.0308811	-0.0362886	-0.0329641	-0.0471035	-0.0525109	-0.0579183	-0.0633258	-0.0687332	-0.0557289	-0.0795481	-0.0849556	-0.078711	-0.0698419	-0.101178	-0.106585	-0.111993	-0.1174	-0.122808	-0.120146
granuloma	0.00911854	0.00911854	0.00911854	0.00911854	0.00911854	0.00911854	0.00911854	0.00911854	0.00911854	0.00911854	0.00911854	0.00911854	0.00911854	0.00911854	0.00911854	0.00911854	0.00911854	0.00911854	0.00911854	0.00911854	0.00911854	0.00911854	0.00911854	0.00911854	0.00911854	0.00911854	0.00911854	0.00911854	0.00911854	0.00911854	0.00911854	0.00911854	0.00911854	0.00911854	0.00911854	0.00911854	0.00911854	0.00911854	0.00911854	0.00911854	0.00911854	0.00911854	0.00911854	0.00911854	0.00911854	0.00911854	0.00911854	0.00911854
gynecomastia	0.132158	0.132158	0.155901	0.132158	0.132158	0.137259	0.132158	0.132158	0.132158	0.17373	0.209644	0.132158	0.132158	0.132158	0.132158	0.132158	0.132158	0.132158	0.132158	0.132158	0.144139	0.132158	0.132158	0.132158	0.132158	0.131247	0.132158	0.140861	0.132158	0.132158	0.132158	0.132185	0.132158	0.132158	0.132158	0.132158	0.132158	0.186405	0.132158	0.132158	0.210023	0.143478	0.132158	0.132158	0.132158	0.132158	0.132158	0.132158
hair.disorder	0.0121581	0.0121581	0.0121581	0.0121581	0.0121581	0.0121581	0.0121581	0.0121581	0.0121581	0.0121581	0.0121581	0.0121581	0.0121581	0.0121581	0.0121581	0.0121581	0.0121581	0.0121581	0.0121581	0.0121581	0.0121581	0.0121581	0.0121581	0.0121581	0.0121581	0.0121581	0.0121581	0.0121581	0.0121581	0.0121581	0.0121581	0.0121581	0.0121581	0.0121581	0.0121581	0.0121581	0.0121581	0.0121581	0.0121581	0.0121581	0.0121581	0.0121581	0.0121581	0.0121581	0.0121581	0.0121581	0.0121581	0.0121581
halitosis	0.0286055	0.0286055	0.0286055	0.0286055	0.0286055	0.0259744	0.0286055	0.0286055	0.0286055	0.0286055	0.0286055	0.0286055	0.0286055	0.0286055	0.0286055	0.0286055	0.0286055	0.0286055	0.0286055	0.0286055	0.0286055	0.0286055	0.0286055	0.0286055	0.0286055	0.0234781	0.0286055	0.0286055	0.0286055	0.0286055	0.0272913	0.0409654	0.0286055	0.0286055	0.0286055	0.0286055	0.0286055	0.053643	0.0286055	0.0286055	0.0286055	0.037889	0.0286055	0.0286055	0.0286055	0.0286055	0.0286055	0.0286055
hallucinations	0.288409	0.288735	0.355851	0.348568	0.367568	0.472513	0.420122	0.446915	0.472677	0.557376	0.585719	0.55151	0.577787	0.619426	0.639199	0.648753	0.682897	0.709175	0.735452	0.76173	0.808365	0.814285	0.840562	0.858664	0.893117	0.897761	0.945672	0.984513	0.998227	1.0245	1.05062	1.07605	1.10334	1.12961	1.15589	1.18217	1.20636	1.2111	1.261	1.28728	1.32573	1.33769	1.36611	1.39239	1.41867	1.44494	1.47122	1.4975
seasonal.allergic.rhinitis	0.0121581	0.0121581	0.0121581	0.0121581	0.0121581	0.0121581	0.0121581	0.0121581	0.0121581	0.0121581	0.0121581	0.0121581	0.0121581	0.0121581	0.0121581	0.0121581	0.0121581	0.0121581	0.0121581	0.0121581	0.0121581	0.0121581	0.0121581	0.0121581	0.0121581	0.0121581	0.0121581	0.0121581	0.0121581	0.0121581	0.0121581	0.0121581	0.0121581	0.0121581	0.0121581	0.0121581	0.0121581	0.0121581	0.0121581	0.0121581	0.0121581	0.0121581	0.0121581	0.0121581	0.0121581	0.0121581	0.0121581	0.0121581
headache	0.799237	0.80055	0.767278	0.803175	0.804488	0.673191	0.807113	0.808426	0.809739	0.831325	0.834716	0.813677	0.81499	0.844013	0.833765	0.837229	0.820241	0.821554	0.822867	0.824179	0.825492	0.826805	0.828118	0.82943	0.830743	0.818107	0.833369	0.834681	0.835994	0.837307	0.837439	0.845639	0.841245	0.842558	0.843871	0.845184	0.846496	0.870318	0.849122	0.850435	0.85905	0.85306	0.854373	0.855686	0.856998	0.858311	0.859624	0.860937
bilateral.hearing.loss	-0.00150849	-0.00150849	-0.00150849	-0.00150849	-0.00150849	-0.00150849	-0.00150849	-0.00150849	-0.00150849	-0.00150849	-0.00150849	-0.00150849	-0.00150849	-0.00150849	-0.00150849	-0.00150849	-0.00150849	-0.00150849	-0.00150849	-0.00150849	-0.00150849	-0.00150849	-0.00150849	-0.00150849	-0.00150849	-0.00150849	-0.00150849	-0.00150849	-0.00150849	-0.00150849	-0.00150849	-0.00150849	-0.00150849	-0.00150849	-0.00150849	-0.00150849	-0.00150849	-0.00150849	-0.00150849	-0.00150849	-0.00150849	-0.00150849	-0.00150849	-0.00150849	-0.00150849	-0.00150849	-0.00150849	-0.00150849
sensorineural.hearing.loss	0.00303951	0.00303951	0.00303951	0.00303951	0.00303951	0.00303951	0.00303951	0.00303951	0.00303951	0.00303951	0.00303951	0.00303951	0.00303951	0.00303951	0.00303951	0.00303951	0.00303951	0.00303951	0.00303951	0.00303951	0.00303951	0.00303951	0.00303951	0.00303951	0.00303951	0.00303951	0.00303951	0.00303951	0.00303951	0.00303951	0.00303951	0.00303951	0.00303951	0.00303951	0.00303951	0.00303951	0.00303951	0.00303951	0.00303951	0.00303951	0.00303951	0.00303951	0.00303951	0.00303951	0.00303951	0.00303951	0.00303951	0.00303951
cardiac.arrest	0.238268	0.245987	0.3509	0.329347	0.359089	0.383243	0.434491	0.472191	0.509892	0.558013	0.600229	0.622994	0.660695	0.726282	0.744762	0.780494	0.811498	0.849198	0.886899	0.9246	0.990347	1	1.0377	1.06744	1.1131	1.14856	1.1885	1.2391	1.26391	1.30161	1.33931	1.38149	1.41471	1.45241	1.49011	1.5282	1.56352	1.62285	1.64091	1.67861	1.76234	1.77201	1.79172	1.82942	1.86712	1.90482	1.94252	1.98022
heart.block	0.056349	0.0572207	0.0724897	0.0589641	0.0598358	0.0719659	0.0615792	0.0624509	0.0633226	0.0875166	0.0923117	0.0659426	0.0668093	0.114657	0.1047	0.0980687	0.0702961	0.0711678	0.0720395	0.0729112	0.080891	0.0746546	0.0755263	0.0764276	0.0772697	0.0739028	0.0790131	0.0798848	0.0807565	0.0816282	0.0808323	0.0920597	0.0842433	0.0851149	0.0859866	0.0868583	0.08773	0.120462	0.0894734	0.090333	0.0959785	0.0985578	0.0929602	0.0938319	0.0947036	0.0955753	0.096447	0.0973187
Cardiac.abnormality	0.00303951	0.00303951	0.00303951	0.00303951	0.00303951	0.00303951	0.00303951	0.00303951	0.00303951	0.00303951	0.00303951	0.00303951	0.00303951	0.00303951	0.00303951	0.00303951	0.00303951	0.00303951	0.00303951	0.00303951	0.00303951	0.00303951	0.00303951	0.00303951	0.00303951	0.00303951	0.00303951	0.00303951	0.00303951	0.00303951	0.00303951	0.00303951	0.00303951	0.00303951	0.00303951	0.00303951	0.00303951	0.00303951	0.00303951	0.00303951	0.00303951	0.00303951	0.00303951	0.00303951	0.00303951	0.00303951	0.00303951	0.00303951
heart.disease	0.143589	0.144555	0.141582	0.144555	0.144555	0.130797	0.144555	0.144555	0.144555	0.0993596	0.113569	0.144555	0.144555	0.11675	0.12326	0.144484	0.144555	0.144555	0.144555	0.144555	0.144555	0.144555	0.144555	0.145676	0.144555	0.143776	0.144555	0.145179	0.144555	0.144555	0.144388	0.145176	0.144555	0.144555	0.144555	0.144555	0.145179	0.14494	0.144555	0.144555	0.148854	0.147352	0.144555	0.144555	0.144555	0.144555	0.144555	0.144555
cardiomegaly	0.0379939	0.0379939	0.0379939	0.0379939	0.0379939	0.0379939	0.0379939	0.0379939	0.0379939	0.0379939	0.0379939	0.0379939	0.0379939	0.0379939	0.0379939	0.0379939	0.0379939	0.0379939	0.0379939	0.0379939	0.0379939	0.0379939	0.0379939	0.0379939	0.0379939	0.0379939	0.0379939	0.0379939	0.0379939	0.0379939	0.0379939	0.0379939	0.0379939	0.0379939	0.0379939	0.0379939	0.0379939	0.0379939	0.0379939	0.0379939	0.0379939	0.0379939	0.0379939	0.0379939	0.0379939	0.0379939	0.0379939	0.0379939
heart.failure	0.170006	0.170149	0.219999	0.171227	0.170577	0.170408	0.170863	0.171062	0.171149	0.173496	0.173752	0.171577	0.17172	0.178449	0.176784	0.176058	0.172291	0.172434	0.172576	0.172719	0.192007	0.173005	0.173147	0.173096	0.173433	0.173241	0.173718	0.173861	0.174004	0.174147	0.174161	0.174432	0.174575	0.174718	0.174861	0.175003	0.175146	0.227433	0.175432	0.175575	0.176512	0.176258	0.176003	0.176146	0.176288	0.176431	0.176574	0.176717
congestive.heart.failure	0.16593	0.166315	0.221729	0.167085	0.16747	0.166261	0.16824	0.168625	0.16901	0.183971	0.18723	0.170166	0.170551	0.197419	0.18978	0.186165	0.172091	0.172476	0.172861	0.173246	0.201475	0.174017	0.174402	0.174787	0.175172	0.174997	0.175942	0.176327	0.176712	0.177097	0.177136	0.177868	0.178253	0.178638	0.179023	0.179408	0.179793	0.188063	0.180563	0.180948	0.183476	0.181719	0.182104	0.182489	0.182874	0.183259	0.183644	0.184029
cardiac.murmur	0.0182371	0.0182371	0.0182371	0.0182371	0.0182371	0.0182371	0.0182371	0.0182371	0.0182371	0.0182371	0.0182371	0.0182371	0.0182371	0.0182371	0.0182371	0.0182371	0.0182371	0.0182371	0.0182371	0.0182371	0.0182371	0.0182371	0.0182371	0.0182371	0.0182371	0.0182371	0.0182371	0.0182371	0.0182371	0.0182371	0.0182371	0.0182371	0.0182371	0.0182371	0.0182371	0.0182371	0.0182371	0.0182371	0.0182371	0.0182371	0.0182371	0.0182371	0.0182371	0.0182371	0.0182371	0.0182371	0.0182371	0.0182371
atrial.septal.defect	0.00303951	0.00303951	0.00303951	0.00303951	0.00303951	0.00303951	0.00303951	0.00303951	0.00303951	0.00303951	0.00303951	0.00303951	0.00303951	0.00303951	0.00303951	0.00303951	0.00303951	0.00303951	0.00303951	0.00303951	0.00303951	0.00303951	0.00303951	0.00303951	0.00303951	0.00303951	0.00303951	0.00303951	0.00303951	0.00303951	0.00303951	0.00303951	0.00303951	0.00303951	0.00303951	0.00303951	0.00303951	0.00303951	0.00303951	0.00303951	0.00303951	0.00303951	0.00303951	0.00303951	0.00303951	0.00303951	0.00303951	0.00303951
Ventricular.Septal.Defect	0.00607903	0.00607903	0.00607903	0.00607903	0.00607903	0.00607903	0.00607903	0.00607903	0.00607903	0.00607903	0.00607903	0.00607903	0.00607903	0.00607903	0.00607903	0.00607903	0.00607903	0.00607903	0.00607903	0.00607903	0.00607903	0.00607903	0.00607903	0.00607903	0.00607903	0.00607903	0.00607903	0.00607903	0.00607903	0.00607903	0.00607903	0.00607903	0.00607903	0.00607903	0.00607903	0.00607903	0.00607903	0.00607903	0.00607903	0.00607903	0.00607903	0.00607903	0.00607903	0.00607903	0.00607903	0.00607903	0.00607903	0.00607903
valvular.heart.disease	0.0121581	0.0121581	0.0121581	0.0121581	0.0121581	0.0121581	0.0121581	0.0121581	0.0121581	0.0121581	0.0121581	0.0121581	0.0121581	0.0121581	0.0121581	0.0121581	0.0121581	0.0121581	0.0121581	0.0121581	0.0121581	0.0121581	0.0121581	0.0121581	0.0121581	0.0121581	0.0121581	0.0121581	0.0121581	0.0121581	0.0121581	0.0121581	0.0121581	0.0121581	0.0121581	0.0121581	0.0121581	0.0121581	0.0121581	0.0121581	0.0121581	0.0121581	0.0121581	0.0121581	0.0121581	0.0121581	0.0121581	0.0121581
heartburn	0.0767078	0.0738632	0.0684354	0.0698408	0.0652854	0.0370125	0.0595669	0.0567076	0.0538483	0.0463851	0.0481298	0.0452705	0.0424112	0.0409535	0.0381878	0.0350984	0.0309742	0.0281149	0.0252556	0.0223964	0.0196824	0.0166778	0.0138186	0.00427984	0.00810002	-0.00251846	0.00238149	-0.000477784	-0.00333705	-0.00619632	-0.0103956	-0.00499598	-0.0147741	-0.0176334	-0.0204927	-0.0233519	-0.0160921	-0.0214436	-0.0319297	-0.034789	-0.0382862	-0.0314976	-0.0433668	-0.0462261	-0.0490853	-0.0519446	-0.0548039	-0.0572971
hemangiomas	0.00911854	0.00911854	0.00911854	0.00911854	0.00911854	0.00911854	0.00911854	0.00911854	0.00911854	0.00911854	0.00911854	0.00911854	0.00911854	0.00911854	0.00911854	0.00911854	0.00911854	0.00911854	0.00911854	0.00911854	0.00911854	0.00911854	0.00911854	0.00911854	0.00911854	0.00911854	0.00911854	0.00911854	0.00911854	0.00911854	0.00911854	0.00911854	0.00911854	0.00911854	0.00911854	0.00911854	0.00911854	0.00911854	0.00911854	0.00911854	0.00911854	0.00911854	0.00911854	0.00911854	0.00911854	0.00911854	0.00911854	0.00911854
hemangiosarcoma	0.00151976	0.00151976	0.00151976	0.00151976	0.00151976	0.00151976	0.00151976	0.00151976	0.00151976	0.00151976	0.00151976	0.00151976	0.00151976	0.00151976	0.00151976	0.00151976	0.00151976	0.00151976	0.00151976	0.00151976	0.00151976	0.00151976	0.00151976	0.00151976	0.00151976	0.00151976	0.00151976	0.00151976	0.00151976	0.00151976	0.00151976	0.00151976	0.00151976	0.00151976	0.00151976	0.00151976	0.00151976	0.00151976	0.00151976	0.00151976	0.00151976	0.00151976	0.00151976	0.00151976	0.00151976	0.00151976	0.00151976	0.00151976
hemarthrosis	0.00303951	0.00303951	0.00303951	0.00303951	0.00303951	0.00303951	0.00303951	0.00303951	0.00303951	0.00303951	0.00303951	0.00303951	0.00303951	0.00303951	0.00303951	0.00303951	0.00303951	0.00303951	0.00303951	0.00303951	0.00303951	0.00303951	0.00303951	0.00303951	0.00303951	0.00303951	0.00303951	0.00303951	0.00303951	0.00303951	0.00303951	0.00303951	0.00303951	0.00303951	0.00303951	0.00303951	0.00303951	0.00303951	0.00303951	0.00303951	0.00303951	0.00303951	0.00303951	0.00303951	0.00303951	0.00303951	0.00303951	0.00303951
hematemesis	0.0861694	0.0850133	0.0860653	0.0833785	0.081527	0.0691104	0.0792029	0.0780408	0.0768787	0.0738454	0.0745545	0.0733924	0.0722303	0.0710683	0.06985	0.0687441	0.067582	0.0664199	0.0652578	0.0640958	0.0649311	0.0617716	0.0606095	0.0567327	0.0582853	0.0510144	0.0559612	0.0547991	0.053637	0.0524749	0.0507682	0.0529628	0.0489887	0.0478266	0.0466645	0.0455024	0.048453	0.045775	0.0420161	0.0408541	0.0503522	0.0421918	0.0373678	0.0362057	0.0350436	0.0338816	0.0327195	0.0317062
hematochezia	0.0151976	0.0151976	0.0151976	0.0151976	0.0151976	0.0151976	0.0151976	0.0151976	0.0151976	0.0151976	0.0151976	0.0151976	0.0151976	0.0151976	0.0151976	0.0151976	0.0151976	0.0151976	0.0151976	0.0151976	0.0151976	0.0151976	0.0151976	0.0151976	0.0151976	0.0151976	0.0151976	0.0151976	0.0151976	0.0151976	0.0151976	0.0151976	0.0151976	0.0151976	0.0151976	0.0151976	0.0151976	0.0151976	0.0151976	0.0151976	0.0151976	0.0151976	0.0151976	0.0151976	0.0151976	0.0151976	0.0151976	0.0151976
blood.dyscrasia	0.0227964	0.0227964	0.0227964	0.0227964	0.0227964	0.0227964	0.0227964	0.0227964	0.0227964	0.0227964	0.0227964	0.0227964	0.0227964	0.0227964	0.0227964	0.0227964	0.0227964	0.0227964	0.0227964	0.0227964	0.0227964	0.0227964	0.0227964	0.0227964	0.0227964	0.0227964	0.0227964	0.0227964	0.0227964	0.0227964	0.0227964	0.0227964	0.0227964	0.0227964	0.0227964	0.0227964	0.0227964	0.0227964	0.0227964	0.0227964	0.0227964	0.0227964	0.0227964	0.0227964	0.0227964	0.0227964	0.0227964	0.0227964
hematoma	0.0653495	0.0653495	0.0653495	0.0653495	0.0653495	0.0653495	0.0653495	0.0653495	0.0653495	0.0653495	0.0653495	0.0653495	0.0653495	0.0653495	0.0653495	0.0653495	0.0653495	0.0653495	0.0653495	0.0653495	0.0653495	0.0653495	0.0653495	0.0653495	0.0653495	0.0653495	0.0653495	0.0653495	0.0653495	0.0653495	0.0653495	0.0653495	0.0653495	0.0653495	0.0653495	0.0653495	0.0653495	0.0653495	0.0653495	0.0653495	0.0653495	0.0653495	0.0653495	0.0653495	0.0653495	0.0653495	0.0653495	0.0653495
subdural.hematoma	0.0150333	0.0150333	0.0214255	0.0152332	0.0150333	0.0150333	0.0150333	0.0150333	0.0150333	0.0164989	0.015291	0.0150333	0.0150333	0.0150333	0.0150333	0.0150333	0.0150333	0.0150333	0.0150333	0.0150333	0.0180397	0.0150333	0.0150333	0.0150333	0.0150333	0.0150333	0.0150333	0.0150333	0.0150333	0.0150333	0.0150333	0.0150333	0.0150333	0.0150333	0.0150333	0.0150333	0.0150333	0.0151023	0.0150333	0.0150333	0.0175322	0.0159119	0.0150333	0.0150333	0.0150333	0.0150333	0.0150333	0.0150333
hematuria	0.264955	0.264955	0.273366	0.292815	0.264955	0.192463	0.264955	0.264955	0.264955	0.264955	0.264955	0.264955	0.264955	0.24412	0.244798	0.253958	0.264955	0.264955	0.264955	0.264955	0.277798	0.264955	0.264955	0.264955	0.264955	0.247703	0.264955	0.264955	0.264955	0.264955	0.264955	0.268678	0.264955	0.264955	0.264955	0.264955	0.265274	0.279105	0.264955	0.264955	0.264955	0.264955	0.264955	0.264955	0.264955	0.264955	0.264955	0.264955
hemiparesis	0.0136778	0.0136778	0.0136778	0.0136778	0.0136778	0.0136778	0.0136778	0.0136778	0.0136778	0.0136778	0.0136778	0.0136778	0.0136778	0.0136778	0.0136778	0.0136778	0.0136778	0.0136778	0.0136778	0.0136778	0.0136778	0.0136778	0.0136778	0.0136778	0.0136778	0.0136778	0.0136778	0.0136778	0.0136778	0.0136778	0.0136778	0.0136778	0.0136778	0.0136778	0.0136778	0.0136778	0.0136778	0.0136778	0.0136778	0.0136778	0.0136778	0.0136778	0.0136778	0.0136778	0.0136778	0.0136778	0.0136778	0.0136778
hemiplegia	0.0354495	0.0354495	0.0672261	0.0354495	0.0354495	0.0354495	0.0354495	0.0354495	0.0354495	0.0354495	0.0354495	0.0354495	0.0354495	0.0283349	0.0326768	0.0354495	0.0354495	0.0354495	0.0354495	0.0354495	0.0513378	0.0354495	0.0354495	0.0354495	0.0354495	0.0354495	0.0354495	0.0354495	0.0354495	0.0354495	0.0354495	0.0354495	0.0354495	0.0354495	0.0354495	0.0354495	0.0354495	0.0543547	0.0354495	0.0354495	0.048176	0.0399976	0.0354495	0.0354495	0.0354495	0.0354495	0.0354495	0.0354495
hemochromatosis	0.00303951	0.00303951	0.00303951	0.00303951	0.00303951	0.00303951	0.00303951	0.00303951	0.00303951	0.00303951	0.00303951	0.00303951	0.00303951	0.00303951	0.00303951	0.00303951	0.00303951	0.00303951	0.00303951	0.00303951	0.00303951	0.00303951	0.00303951	0.00303951	0.00303951	0.00303951	0.00303951	0.00303951	0.00303951	0.00303951	0.00303951	0.00303951	0.00303951	0.00303951	0.00303951	0.00303951	0.00303951	0.00303951	0.00303951	0.00303951	0.00303951	0.00303951	0.00303951	0.00303951	0.00303951	0.00303951	0.00303951	0.00303951
hemoglobinuria	0.00303951	0.00303951	0.00303951	0.00303951	0.00303951	0.00303951	0.00303951	0.00303951	0.00303951	0.00303951	0.00303951	0.00303951	0.00303951	0.00303951	0.00303951	0.00303951	0.00303951	0.00303951	0.00303951	0.00303951	0.00303951	0.00303951	0.00303951	0.00303951	0.00303951	0.00303951	0.00303951	0.00303951	0.00303951	0.00303951	0.00303951	0.00303951	0.00303951	0.00303951	0.00303951	0.00303951	0.00303951	0.00303951	0.00303951	0.00303951	0.00303951	0.00303951	0.00303951	0.00303951	0.00303951	0.00303951	0.00303951	0.00303951
hemoptysis	0.0895028	0.0895028	0.108298	0.0895028	0.0895028	0.0895028	0.0895028	0.0895028	0.0895028	0.0895028	0.0895028	0.0895028	0.0895028	0.0895028	0.0895028	0.0895028	0.0895028	0.0895028	0.0895028	0.0895028	0.0989004	0.0895028	0.0895028	0.0895028	0.0895028	0.0895028	0.0895028	0.0895028	0.0895028	0.0895028	0.0895028	0.0895028	0.0895028	0.0895028	0.0895028	0.0895028	0.0895028	0.0895028	0.0895028	0.0895028	0.113472	0.0959835	0.0895028	0.0895028	0.0895028	0.0895028	0.0895028	0.0895028
hemorrhage	0.364324	0.362595	0.290663	0.364252	0.357407	0.14463	0.353949	0.352263	0.350491	0.305184	0.284466	0.345278	0.343574	0.332735	0.322896	0.351828	0.336657	0.334928	0.333199	0.33147	0.330004	0.328011	0.326282	0.375654	0.322824	0.331552	0.319366	0.319628	0.315907	0.314178	0.305215	0.317641	0.308991	0.307262	0.305532	0.303803	0.304066	0.303624	0.298616	0.296946	0.30162	0.299568	0.291699	0.28997	0.288241	0.286512	0.284782	0.283053
hemorrhoids	0.0566125	0.0539908	0.048685	0.0571546	0.0380736	0.0289274	0.0274621	0.0221563	0.0168506	0.0115448	0.0062391	0.000933354	-0.00437239	-0.00967813	-0.0165612	-0.0202896	-0.0255954	-0.0309011	-0.0362068	-0.0415126	-0.0468183	-0.0521241	-0.0574298	-0.0633253	-0.0680413	-0.085934	-0.0786528	-0.0839585	-0.0892643	-0.09457	-0.0998758	-0.0935556	-0.110487	-0.115793	-0.121099	-0.126404	-0.13171	-0.132469	-0.142322	-0.147627	-0.124562	-0.134421	-0.163545	-0.16885	-0.174156	-0.179462	-0.184768	-0.190073
Hemothorax	0.00303951	0.00303951	0.00303951	0.00303951	0.00303951	0.00303951	0.00303951	0.00303951	0.00303951	0.00303951	0.00303951	0.00303951	0.00303951	0.00303951	0.00303951	0.00303951	0.00303951	0.00303951	0.00303951	0.00303951	0.00303951	0.00303951	0.00303951	0.00303951	0.00303951	0.00303951	0.00303951	0.00303951	0.00303951	0.00303951	0.00303951	0.00303951	0.00303951	0.00303951	0.00303951	0.00303951	0.00303951	0.00303951	0.00303951	0.00303951	0.00303951	0.00303951	0.00303951	0.00303951	0.00303951	0.00303951	0.00303951	0.00303951
hepatic.coma	0.00759878	0.00759878	0.00759878	0.00759878	0.00759878	0.00759878	0.00759878	0.00759878	0.00759878	0.00759878	0.00759878	0.00759878	0.00759878	0.00759878	0.00759878	0.00759878	0.00759878	0.00759878	0.00759878	0.00759878	0.00759878	0.00759878	0.00759878	0.00759878	0.00759878	0.00759878	0.00759878	0.00759878	0.00759878	0.00759878	0.00759878	0.00759878	0.00759878	0.00759878	0.00759878	0.00759878	0.00759878	0.00759878	0.00759878	0.00759878	0.00759878	0.00759878	0.00759878	0.00759878	0.00759878	0.00759878	0.00759878	0.00759878
hepatic.encephalopathy	0.00911854	0.00911854	0.00911854	0.00911854	0.00911854	0.00911854	0.00911854	0.00911854	0.00911854	0.00911854	0.00911854	0.00911854	0.00911854	0.00911854	0.00911854	0.00911854	0.00911854	0.00911854	0.00911854	0.00911854	0.00911854	0.00911854	0.00911854	0.00911854	0.00911854	0.00911854	0.00911854	0.00911854	0.00911854	0.00911854	0.00911854	0.00911854	0.00911854	0.00911854	0.00911854	0.00911854	0.00911854	0.00911854	0.00911854	0.00911854	0.00911854	0.00911854	0.00911854	0.00911854	0.00911854	0.00911854	0.00911854	0.00911854
hepatitis	0.272429	0.271936	0.30001	0.266302	0.264508	0.249616	0.259556	0.25708	0.254604	0.253101	0.252303	0.247175	0.244699	0.231486	0.184896	0.195076	0.234795	0.232319	0.229843	0.227367	0.243934	0.222414	0.220046	0.232735	0.214986	0.181969	0.210034	0.206609	0.205082	0.202606	0.19632	0.197995	0.195177	0.192701	0.190225	0.187749	0.19272	0.216581	0.180321	0.177845	0.209783	0.182269	0.170416	0.16794	0.165464	0.162988	0.160512	0.165654
hepatitis.infectious	0.00607903	0.00607903	0.00607903	0.00607903	0.00607903	0.00607903	0.00607903	0.00607903	0.00607903	0.00607903	0.00607903	0.00607903	0.00607903	0.00607903	0.00607903	0.00607903	0.00607903	0.00607903	0.00607903	0.00607903	0.00607903	0.00607903	0.00607903	0.00607903	0.00607903	0.00607903	0.00607903	0.00607903	0.00607903	0.00607903	0.00607903	0.00607903	0.00607903	0.00607903	0.00607903	0.00607903	0.00607903	0.00607903	0.00607903	0.00607903	0.00607903	0.00607903	0.00607903	0.00607903	0.00607903	0.00607903	0.00607903	0.00607903
hepatitis.B	0.00151976	0.00151976	0.00151976	0.00151976	0.00151976	0.00151976	0.00151976	0.00151976	0.00151976	0.00151976	0.00151976	0.00151976	0.00151976	0.00151976	0.00151976	0.00151976	0.00151976	0.00151976	0.00151976	0.00151976	0.00151976	0.00151976	0.00151976	0.00151976	0.00151976	0.00151976	0.00151976	0.00151976	0.00151976	0.00151976	0.00151976	0.00151976	0.00151976	0.00151976	0.00151976	0.00151976	0.00151976	0.00151976	0.00151976	0.00151976	0.00151976	0.00151976	0.00151976	0.00151976	0.00151976	0.00151976	0.00151976	0.00151976
chronic.hepatitis	0.00151976	0.00151976	0.00151976	0.00151976	0.00151976	0.00151976	0.00151976	0.00151976	0.00151976	0.00151976	0.00151976	0.00151976	0.00151976	0.00151976	0.00151976	0.00151976	0.00151976	0.00151976	0.00151976	0.00151976	0.00151976	0.00151976	0.00151976	0.00151976	0.00151976	0.00151976	0.00151976	0.00151976	0.00151976	0.00151976	0.00151976	0.00151976	0.00151976	0.00151976	0.00151976	0.00151976	0.00151976	0.00151976	0.00151976	0.00151976	0.00151976	0.00151976	0.00151976	0.00151976	0.00151976	0.00151976	0.00151976	0.00151976
Hepatitis.C	0.00303951	0.00303951	0.00303951	0.00303951	0.00303951	0.00303951	0.00303951	0.00303951	0.00303951	0.00303951	0.00303951	0.00303951	0.00303951	0.00303951	0.00303951	0.00303951	0.00303951	0.00303951	0.00303951	0.00303951	0.00303951	0.00303951	0.00303951	0.00303951	0.00303951	0.00303951	0.00303951	0.00303951	0.00303951	0.00303951	0.00303951	0.00303951	0.00303951	0.00303951	0.00303951	0.00303951	0.00303951	0.00303951	0.00303951	0.00303951	0.00303951	0.00303951	0.00303951	0.00303951	0.00303951	0.00303951	0.00303951	0.00303951
hepatoma	0.0197568	0.0197568	0.0197568	0.0197568	0.0197568	0.0197568	0.0197568	0.0197568	0.0197568	0.0197568	0.0197568	0.0197568	0.0197568	0.0197568	0.0197568	0.0197568	0.0197568	0.0197568	0.0197568	0.0197568	0.0197568	0.0197568	0.0197568	0.0197568	0.0197568	0.0197568	0.0197568	0.0197568	0.0197568	0.0197568	0.0197568	0.0197568	0.0197568	0.0197568	0.0197568	0.0197568	0.0197568	0.0197568	0.0197568	0.0197568	0.0197568	0.0197568	0.0197568	0.0197568	0.0197568	0.0197568	0.0197568	0.0197568
hepatomegaly	0.06231	0.06231	0.06231	0.06231	0.06231	0.06231	0.06231	0.06231	0.06231	0.06231	0.06231	0.06231	0.06231	0.06231	0.06231	0.06231	0.06231	0.06231	0.06231	0.06231	0.06231	0.06231	0.06231	0.06231	0.06231	0.06231	0.06231	0.06231	0.06231	0.06231	0.06231	0.06231	0.06231	0.06231	0.06231	0.06231	0.06231	0.06231	0.06231	0.06231	0.06231	0.06231	0.06231	0.06231	0.06231	0.06231	0.06231	0.06231
hepatorenal.syndrome	0.00455927	0.00455927	0.00455927	0.00455927	0.00455927	0.00455927	0.00455927	0.00455927	0.00455927	0.00455927	0.00455927	0.00455927	0.00455927	0.00455927	0.00455927	0.00455927	0.00455927	0.00455927	0.00455927	0.00455927	0.00455927	0.00455927	0.00455927	0.00455927	0.00455927	0.00455927	0.00455927	0.00455927	0.00455927	0.00455927	0.00455927	0.00455927	0.00455927	0.00455927	0.00455927	0.00455927	0.00455927	0.00455927	0.00455927	0.00455927	0.00455927	0.00455927	0.00455927	0.00455927	0.00455927	0.00455927	0.00455927	0.00455927
hernia	0.0619881	0.0619881	0.0619881	0.0619881	0.0619881	0.0619881	0.0619881	0.0619881	0.0619881	0.0619881	0.0619881	0.0619881	0.0619881	0.0614017	0.0619881	0.0619877	0.0619881	0.0619881	0.0619881	0.0619881	0.0619881	0.0619881	0.0619881	0.0619881	0.0619881	0.0619881	0.0619881	0.0619881	0.0619881	0.0619881	0.0619881	0.0673692	0.0619881	0.0619881	0.0619881	0.0619881	0.0619881	0.0619881	0.0619881	0.0619881	0.0619881	0.0635791	0.0619881	0.0619881	0.0619881	0.0619881	0.0619881	0.0619881
diaphragmatic.hernia	0.00455927	0.00455927	0.00455927	0.00455927	0.00455927	0.00455927	0.00455927	0.00455927	0.00455927	0.00455927	0.00455927	0.00455927	0.00455927	0.00455927	0.00455927	0.00455927	0.00455927	0.00455927	0.00455927	0.00455927	0.00455927	0.00455927	0.00455927	0.00455927	0.00455927	0.00455927	0.00455927	0.00455927	0.00455927	0.00455927	0.00455927	0.00455927	0.00455927	0.00455927	0.00455927	0.00455927	0.00455927	0.00455927	0.00455927	0.00455927	0.00455927	0.00455927	0.00455927	0.00455927	0.00455927	0.00455927	0.00455927	0.00455927
hiatal.hernia	0.0136778	0.0136778	0.0136778	0.0136778	0.0136778	0.0136778	0.0136778	0.0136778	0.0136778	0.0136778	0.0136778	0.0136778	0.0136778	0.0136778	0.0136778	0.0136778	0.0136778	0.0136778	0.0136778	0.0136778	0.0136778	0.0136778	0.0136778	0.0136778	0.0136778	0.0136778	0.0136778	0.0136778	0.0136778	0.0136778	0.0136778	0.0136778	0.0136778	0.0136778	0.0136778	0.0136778	0.0136778	0.0136778	0.0136778	0.0136778	0.0136778	0.0136778	0.0136778	0.0136778	0.0136778	0.0136778	0.0136778	0.0136778
inguinal.hernia	0.00607903	0.00607903	0.00607903	0.00607903	0.00607903	0.00607903	0.00607903	0.00607903	0.00607903	0.00607903	0.00607903	0.00607903	0.00607903	0.00607903	0.00607903	0.00607903	0.00607903	0.00607903	0.00607903	0.00607903	0.00607903	0.00607903	0.00607903	0.00607903	0.00607903	0.00607903	0.00607903	0.00607903	0.00607903	0.00607903	0.00607903	0.00607903	0.00607903	0.00607903	0.00607903	0.00607903	0.00607903	0.00607903	0.00607903	0.00607903	0.00607903	0.00607903	0.00607903	0.00607903	0.00607903	0.00607903	0.00607903	0.00607903
umbilical.hernia	0.00151976	0.00151976	0.00151976	0.00151976	0.00151976	0.00151976	0.00151976	0.00151976	0.00151976	0.00151976	0.00151976	0.00151976	0.00151976	0.00151976	0.00151976	0.00151976	0.00151976	0.00151976	0.00151976	0.00151976	0.00151976	0.00151976	0.00151976	0.00151976	0.00151976	0.00151976	0.00151976	0.00151976	0.00151976	0.00151976	0.00151976	0.00151976	0.00151976	0.00151976	0.00151976	0.00151976	0.00151976	0.00151976	0.00151976	0.00151976	0.00151976	0.00151976	0.00151976	0.00151976	0.00151976	0.00151976	0.00151976	0.00151976
herpes	0.0258359	0.0258359	0.0258359	0.0258359	0.0258359	0.0258359	0.0258359	0.0258359	0.0258359	0.0258359	0.0258359	0.0258359	0.0258359	0.0258359	0.0258359	0.0258359	0.0258359	0.0258359	0.0258359	0.0258359	0.0258359	0.0258359	0.0258359	0.0258359	0.0258359	0.0258359	0.0258359	0.0258359	0.0258359	0.0258359	0.0258359	0.0258359	0.0258359	0.0258359	0.0258359	0.0258359	0.0258359	0.0258359	0.0258359	0.0258359	0.0258359	0.0258359	0.0258359	0.0258359	0.0258359	0.0258359	0.0258359	0.0258359
cold.sores	0.00607903	0.00607903	0.00607903	0.00607903	0.00607903	0.00607903	0.00607903	0.00607903	0.00607903	0.00607903	0.00607903	0.00607903	0.00607903	0.00607903	0.00607903	0.00607903	0.00607903	0.00607903	0.00607903	0.00607903	0.00607903	0.00607903	0.00607903	0.00607903	0.00607903	0.00607903	0.00607903	0.00607903	0.00607903	0.00607903	0.00607903	0.00607903	0.00607903	0.00607903	0.00607903	0.00607903	0.00607903	0.00607903	0.00607903	0.00607903	0.00607903	0.00607903	0.00607903	0.00607903	0.00607903	0.00607903	0.00607903	0.00607903
herpes.simplex	0.122806	0.121808	0.120201	0.119814	0.118816	0.106816	0.116822	0.115824	0.114827	0.111966	0.109203	0.111835	0.110838	0.106351	0.105148	0.106949	0.106849	0.105851	0.104854	0.103857	0.102835	0.101862	0.100865	0.0994222	0.0988703	0.0978245	0.0968757	0.0958784	0.0948811	0.0938838	0.0928865	0.104964	0.0908919	0.0898946	0.0888973	0.0886288	0.0869027	0.0859054	0.0849081	0.0839108	0.0844311	0.0882173	0.0809189	0.0799216	0.0789243	0.077927	0.0769297	0.0759324
ophthalmic.herpes.simplex	0.00081651	0.00081651	0.00081651	0.00081651	0.00081651	0.00081651	0.00081651	0.00081651	0.00081651	0.00081651	0.00081651	0.00081651	0.00081651	0.00081651	0.00081651	0.00081651	0.00081651	0.00081651	0.00081651	0.00081651	0.00081651	0.00081651	0.00081651	0.00081651	0.00081651	0.00081651	0.00081651	0.00081651	0.00081651	0.00081651	0.00081651	0.00081651	0.00081651	0.00081651	0.00081651	0.00081651	0.00081651	0.00081651	0.00081651	0.00081651	0.00081651	0.00081651	0.00081651	0.00081651	0.00081651	0.00081651	0.00081651	0.00081651
herpes.zoster	0.086577	0.086577	0.0939884	0.10263	0.086577	0.086577	0.086577	0.086577	0.086577	0.086577	0.086577	0.086577	0.086577	0.0862828	0.086577	0.0865768	0.086577	0.086577	0.086577	0.086577	0.0902827	0.086577	0.086577	0.086577	0.086577	0.086577	0.086577	0.086577	0.086577	0.086577	0.086577	0.0892771	0.086577	0.086577	0.086577	0.086577	0.086577	0.0921206	0.086577	0.086577	0.086577	0.0873754	0.086577	0.086577	0.086577	0.086577	0.086577	0.086577
hiccup	0.104477	0.104477	0.136243	0.105446	0.104477	0.102954	0.104477	0.104477	0.104477	0.104477	0.104085	0.104477	0.104477	0.0981259	0.0952509	0.101243	0.104477	0.104477	0.104477	0.104477	0.12036	0.104477	0.104477	0.103427	0.104477	0.103762	0.104477	0.104477	0.104477	0.104477	0.104477	0.106588	0.104477	0.104477	0.104477	0.104477	0.104477	0.121584	0.104477	0.104477	0.122484	0.127937	0.104477	0.104477	0.104477	0.104477	0.104477	0.104477
hip.pain	0.00455927	0.00455927	0.00455927	0.00455927	0.00455927	0.00455927	0.00455927	0.00455927	0.00455927	0.00455927	0.00455927	0.00455927	0.00455927	0.00455927	0.00455927	0.00455927	0.00455927	0.00455927	0.00455927	0.00455927	0.00455927	0.00455927	0.00455927	0.00455927	0.00455927	0.00455927	0.00455927	0.00455927	0.00455927	0.00455927	0.00455927	0.00455927	0.00455927	0.00455927	0.00455927	0.00455927	0.00455927	0.00455927	0.00455927	0.00455927	0.00455927	0.00455927	0.00455927	0.00455927	0.00455927	0.00455927	0.00455927	0.00455927
hirsutism	0.0732876	0.0732876	0.0619671	0.0732876	0.0732876	0.0732876	0.0732876	0.0732876	0.0732876	0.0626116	0.013545	0.0732876	0.0732876	0.0729508	0.0732876	0.0965607	0.0732876	0.0732876	0.0732876	0.0732876	0.0827378	0.0732876	0.0732876	0.129535	0.0732876	0.0954326	0.0732876	0.0754676	0.0732876	0.0732876	0.0732876	0.0732876	0.0732876	0.0732876	0.0732876	0.0732876	0.0754676	0.0732876	0.0732876	0.0732876	0.0732876	0.0732876	0.0732876	0.0732876	0.0732876	0.0732876	0.0732876	0.0732876
histoplasmosis	0.00151976	0.00151976	0.00151976	0.00151976	0.00151976	0.00151976	0.00151976	0.00151976	0.00151976	0.00151976	0.00151976	0.00151976	0.00151976	0.00151976	0.00151976	0.00151976	0.00151976	0.00151976	0.00151976	0.00151976	0.00151976	0.00151976	0.00151976	0.00151976	0.00151976	0.00151976	0.00151976	0.00151976	0.00151976	0.00151976	0.00151976	0.00151976	0.00151976	0.00151976	0.00151976	0.00151976	0.00151976	0.00151976	0.00151976	0.00151976	0.00151976	0.00151976	0.00151976	0.00151976	0.00151976	0.00151976	0.00151976	0.00151976
HIV.infection	0.00607903	0.00607903	0.00607903	0.00607903	0.00607903	0.00607903	0.00607903	0.00607903	0.00607903	0.00607903	0.00607903	0.00607903	0.00607903	0.00607903	0.00607903	0.00607903	0.00607903	0.00607903	0.00607903	0.00607903	0.00607903	0.00607903	0.00607903	0.00607903	0.00607903	0.00607903	0.00607903	0.00607903	0.00607903	0.00607903	0.00607903	0.00607903	0.00607903	0.00607903	0.00607903	0.00607903	0.00607903	0.00607903	0.00607903	0.00607903	0.00607903	0.00607903	0.00607903	0.00607903	0.00607903	0.00607903	0.00607903	0.00607903
hoarseness	0.0516717	0.0516717	0.0516717	0.0516717	0.0516717	0.0516717	0.0516717	0.0516717	0.0516717	0.0516717	0.0516717	0.0516717	0.0516717	0.0516717	0.0516717	0.0516717	0.0516717	0.0516717	0.0516717	0.0516717	0.0516717	0.0516717	0.0516717	0.0516717	0.0516717	0.0516717	0.0516717	0.0516717	0.0516717	0.0516717	0.0516717	0.0516717	0.0516717	0.0516717	0.0516717	0.0516717	0.0516717	0.0516717	0.0516717	0.0516717	0.0516717	0.0516717	0.0516717	0.0516717	0.0516717	0.0516717	0.0516717	0.0516717
hordeolum	0.0182371	0.0182371	0.0182371	0.0182371	0.0182371	0.0182371	0.0182371	0.0182371	0.0182371	0.0182371	0.0182371	0.0182371	0.0182371	0.0182371	0.0182371	0.0182371	0.0182371	0.0182371	0.0182371	0.0182371	0.0182371	0.0182371	0.0182371	0.0182371	0.0182371	0.0182371	0.0182371	0.0182371	0.0182371	0.0182371	0.0182371	0.0182371	0.0182371	0.0182371	0.0182371	0.0182371	0.0182371	0.0182371	0.0182371	0.0182371	0.0182371	0.0182371	0.0182371	0.0182371	0.0182371	0.0182371	0.0182371	0.0182371
hot.flashes	0.0827528	0.0827528	0.0827528	0.0827528	0.0827528	0.0824694	0.0827528	0.0827528	0.0827528	0.0827528	0.0827528	0.0827528	0.0827528	0.0827528	0.0804272	0.0891278	0.0827528	0.0827528	0.0827528	0.0827528	0.0827528	0.0827528	0.0827528	0.0854733	0.0827528	0.0827528	0.0827528	0.0844411	0.0827528	0.0827528	0.0827528	0.0835698	0.0827528	0.0827528	0.0827528	0.0827528	0.0844411	0.0827528	0.0827528	0.0827528	0.094376	0.0878472	0.0827528	0.0827528	0.0827528	0.0827528	0.0827528	0.0827528
hydatidiform.mole	0.00151976	0.00151976	0.00151976	0.00151976	0.00151976	0.00151976	0.00151976	0.00151976	0.00151976	0.00151976	0.00151976	0.00151976	0.00151976	0.00151976	0.00151976	0.00151976	0.00151976	0.00151976	0.00151976	0.00151976	0.00151976	0.00151976	0.00151976	0.00151976	0.00151976	0.00151976	0.00151976	0.00151976	0.00151976	0.00151976	0.00151976	0.00151976	0.00151976	0.00151976	0.00151976	0.00151976	0.00151976	0.00151976	0.00151976	0.00151976	0.00151976	0.00151976	0.00151976	0.00151976	0.00151976	0.00151976	0.00151976	0.00151976
hydrocephalus	0.0106383	0.0106383	0.0106383	0.0106383	0.0106383	0.0106383	0.0106383	0.0106383	0.0106383	0.0106383	0.0106383	0.0106383	0.0106383	0.0106383	0.0106383	0.0106383	0.0106383	0.0106383	0.0106383	0.0106383	0.0106383	0.0106383	0.0106383	0.0106383	0.0106383	0.0106383	0.0106383	0.0106383	0.0106383	0.0106383	0.0106383	0.0106383	0.0106383	0.0106383	0.0106383	0.0106383	0.0106383	0.0106383	0.0106383	0.0106383	0.0106383	0.0106383	0.0106383	0.0106383	0.0106383	0.0106383	0.0106383	0.0106383
NPH	0.00151976	0.00151976	0.00151976	0.00151976	0.00151976	0.00151976	0.00151976	0.00151976	0.00151976	0.00151976	0.00151976	0.00151976	0.00151976	0.00151976	0.00151976	0.00151976	0.00151976	0.00151976	0.00151976	0.00151976	0.00151976	0.00151976	0.00151976	0.00151976	0.00151976	0.00151976	0.00151976	0.00151976	0.00151976	0.00151976	0.00151976	0.00151976	0.00151976	0.00151976	0.00151976	0.00151976	0.00151976	0.00151976	0.00151976	0.00151976	0.00151976	0.00151976	0.00151976	0.00151976	0.00151976	0.00151976	0.00151976	0.00151976
hydronephrosis	0.0151976	0.0151976	0.0151976	0.0151976	0.0151976	0.0151976	0.0151976	0.0151976	0.0151976	0.0151976	0.0151976	0.0151976	0.0151976	0.0151976	0.0151976	0.0151976	0.0151976	0.0151976	0.0151976	0.0151976	0.0151976	0.0151976	0.0151976	0.0151976	0.0151976	0.0151976	0.0151976	0.0151976	0.0151976	0.0151976	0.0151976	0.0151976	0.0151976	0.0151976	0.0151976	0.0151976	0.0151976	0.0151976	0.0151976	0.0151976	0.0151976	0.0151976	0.0151976	0.0151976	0.0151976	0.0151976	0.0151976	0.0151976
bilirubinemia	0.0891872	0.0887133	0.0882394	0.0890014	0.0872916	0.0868176	0.0863437	0.0858698	0.0853959	0.084922	0.0844481	0.0839742	0.0835002	0.0830263	0.0800676	0.081417	0.0816046	0.0811307	0.0806567	0.0801828	0.0797089	0.079235	0.0787611	0.0782872	0.0778132	0.0747309	0.0768654	0.0763915	0.0759176	0.0754437	0.0749698	0.0762409	0.0740219	0.073548	0.0730741	0.0726002	0.0721263	0.0716523	0.0711784	0.0707045	0.0702306	0.0711657	0.0692828	0.0688088	0.0683349	0.067861	0.0673871	0.0669132
hypercalcemia	0.062909	0.0640855	0.0640855	0.0640855	0.0640855	0.0640855	0.0640855	0.0640855	0.0640855	0.00989818	0.0263447	0.0640855	0.0640855	0.033604	0.0418408	0.0629135	0.0640855	0.0640855	0.0640855	0.0640855	0.0640855	0.0640855	0.0640855	0.0642259	0.0640855	0.0640855	0.0640855	0.0640855	0.0640855	0.0640855	0.0640855	0.0640855	0.0640855	0.0640855	0.0640855	0.0640855	0.0640855	0.0640855	0.0640855	0.0640855	0.0640855	0.0651971	0.0640855	0.0640855	0.0640855	0.0640855	0.0640855	0.0640855
hypercalcinuria	0.00455927	0.00455927	0.00455927	0.00455927	0.00455927	0.00455927	0.00455927	0.00455927	0.00455927	0.00455927	0.00455927	0.00455927	0.00455927	0.00455927	0.00455927	0.00455927	0.00455927	0.00455927	0.00455927	0.00455927	0.00455927	0.00455927	0.00455927	0.00455927	0.00455927	0.00455927	0.00455927	0.00455927	0.00455927	0.00455927	0.00455927	0.00455927	0.00455927	0.00455927	0.00455927	0.00455927	0.00455927	0.00455927	0.00455927	0.00455927	0.00455927	0.00455927	0.00455927	0.00455927	0.00455927	0.00455927	0.00455927	0.00455927
hypercarbia	0.00911854	0.00911854	0.00911854	0.00911854	0.00911854	0.00911854	0.00911854	0.00911854	0.00911854	0.00911854	0.00911854	0.00911854	0.00911854	0.00911854	0.00911854	0.00911854	0.00911854	0.00911854	0.00911854	0.00911854	0.00911854	0.00911854	0.00911854	0.00911854	0.00911854	0.00911854	0.00911854	0.00911854	0.00911854	0.00911854	0.00911854	0.00911854	0.00911854	0.00911854	0.00911854	0.00911854	0.00911854	0.00911854	0.00911854	0.00911854	0.00911854	0.00911854	0.00911854	0.00911854	0.00911854	0.00911854	0.00911854	0.00911854
hypercholesterolemia	0.0981237	0.093822	0.0851162	0.0990133	0.0677047	0.0526089	0.0502933	0.0415875	0.0328818	0.024176	0.0154703	0.00676453	-0.00194121	-0.010647	-0.0226685	-0.0260637	-0.0367642	-0.0454699	-0.0541757	-0.0628814	-0.0715872	-0.0802929	-0.0889987	-0.0978208	-0.10641	-0.135769	-0.123822	-0.131999	-0.141233	-0.149939	-0.158645	-0.148019	-0.176056	-0.184762	-0.193468	-0.202173	-0.210351	-0.212125	-0.228291	-0.236996	-0.195512	-0.213733	-0.263114	-0.271819	-0.280525	-0.289231	-0.297937	-0.306642
hyperesthesia	0.0622514	0.0622514	0.11834	0.0622514	0.0622514	0.0623041	0.0622514	0.0622514	0.0622514	0.0621541	0.0607235	0.0622514	0.0622514	0.0622514	0.0622514	0.0622514	0.0622514	0.0622514	0.0622514	0.0622514	0.0905104	0.0622514	0.0622514	0.0622514	0.0622514	0.0622514	0.0622514	0.0611641	0.0622514	0.0622514	0.0622514	0.0622514	0.0622514	0.0622514	0.0622514	0.0622514	0.0622514	0.0581054	0.0622514	0.0622514	0.0622514	0.0618923	0.0622514	0.0622514	0.0622514	0.0622514	0.0622514	0.0622514
Hypergammaglobulinemia	0.00151976	0.00151976	0.00151976	0.00151976	0.00151976	0.00151976	0.00151976	0.00151976	0.00151976	0.00151976	0.00151976	0.00151976	0.00151976	0.00151976	0.00151976	0.00151976	0.00151976	0.00151976	0.00151976	0.00151976	0.00151976	0.00151976	0.00151976	0.00151976	0.00151976	0.00151976	0.00151976	0.00151976	0.00151976	0.00151976	0.00151976	0.00151976	0.00151976	0.00151976	0.00151976	0.00151976	0.00151976	0.00151976	0.00151976	0.00151976	0.00151976	0.00151976	0.00151976	0.00151976	0.00151976	0.00151976	0.00151976	0.00151976
hyperglycemia	0.2406	0.2406	0.258811	0.241387	0.2406	0.170794	0.2406	0.2406	0.2406	0.2406	0.2406	0.2406	0.2406	0.2476	0.238269	0.2406	0.2406	0.2406	0.2406	0.2406	0.261914	0.2406	0.2406	0.239747	0.2406	0.231208	0.2406	0.2406	0.2406	0.2406	0.261228	0.243561	0.2406	0.2406	0.2406	0.2406	0.2406	0.249711	0.2406	0.2406	0.275324	0.244116	0.2406	0.2406	0.2406	0.2406	0.2406	0.241073
hyperhidrosis	0.0425532	0.0425532	0.0425532	0.0425532	0.0425532	0.0425532	0.0425532	0.0425532	0.0425532	0.0425532	0.0425532	0.0425532	0.0425532	0.0425532	0.0425532	0.0425532	0.0425532	0.0425532	0.0425532	0.0425532	0.0425532	0.0425532	0.0425532	0.0425532	0.0425532	0.0425532	0.0425532	0.0425532	0.0425532	0.0425532	0.0425532	0.0425532	0.0425532	0.0425532	0.0425532	0.0425532	0.0425532	0.0425532	0.0425532	0.0425532	0.0425532	0.0425532	0.0425532	0.0425532	0.0425532	0.0425532	0.0425532	0.0425532
hyperkalemia	0.088753	0.0869768	0.139003	0.0601665	0.0495242	-0.0270042	0.0245558	0.0120716	-0.000412636	-0.0128968	-0.0127652	-0.0378652	-0.0503494	-0.0066422	-0.0753178	-0.087802	-0.100286	-0.11277	-0.125255	-0.137739	-0.150223	-0.162707	-0.175191	-0.159607	-0.20016	-0.212644	-0.225128	-0.237612	-0.250097	-0.262581	-0.275065	-0.284636	-0.300033	-0.312518	-0.325002	-0.337486	-0.34939	-0.340855	-0.374939	-0.387423	-0.399907	-0.391287	-0.424875	-0.43736	-0.449844	-0.462328	-0.474812	-0.475766
hyperlipidemia	0.0818228	0.0818228	0.0818228	0.0818228	0.0818228	0.0796085	0.0818228	0.0818228	0.0818228	0.0818228	0.0818228	0.0818228	0.0818228	0.0818228	0.079791	0.0818228	0.0818228	0.0818228	0.0818228	0.0818228	0.0818228	0.0818228	0.0818228	0.0818228	0.0818228	0.080784	0.0818228	0.0818228	0.0818228	0.0818228	0.0818228	0.0844101	0.0818228	0.0818228	0.0818228	0.0818228	0.0818228	0.0840687	0.0818228	0.0818228	0.103155	0.0948813	0.0818228	0.0818228	0.0818228	0.0818228	0.0818228	0.0818228
hyperlipoproteinemia	0.00151976	0.00151976	0.00151976	0.00151976	0.00151976	0.00151976	0.00151976	0.00151976	0.00151976	0.00151976	0.00151976	0.00151976	0.00151976	0.00151976	0.00151976	0.00151976	0.00151976	0.00151976	0.00151976	0.00151976	0.00151976	0.00151976	0.00151976	0.00151976	0.00151976	0.00151976	0.00151976	0.00151976	0.00151976	0.00151976	0.00151976	0.00151976	0.00151976	0.00151976	0.00151976	0.00151976	0.00151976	0.00151976	0.00151976	0.00151976	0.00151976	0.00151976	0.00151976	0.00151976	0.00151976	0.00151976	0.00151976	0.00151976
hypernatremia	0.0414148	0.0414148	0.0341304	0.0414148	0.0414148	0.0199125	0.0414148	0.0414148	0.0414148	0.0393115	0.0382373	0.0414148	0.0414148	0.0297039	0.0392153	0.0414148	0.0414148	0.0414148	0.0414148	0.0414148	0.0408406	0.0414148	0.0410842	0.0385817	0.0414148	0.106597	0.0414148	0.0443139	0.0414148	0.0414148	0.040148	0.0414148	0.0414148	0.0414148	0.0414148	0.0414148	0.0398521	0.039124	0.0414148	0.0414148	0.0414148	0.0444629	0.0414148	0.0414148	0.0414148	0.0414148	0.0414148	0.04127
hyperostosis	0.00151976	0.00151976	0.00151976	0.00151976	0.00151976	0.00151976	0.00151976	0.00151976	0.00151976	0.00151976	0.00151976	0.00151976	0.00151976	0.00151976	0.00151976	0.00151976	0.00151976	0.00151976	0.00151976	0.00151976	0.00151976	0.00151976	0.00151976	0.00151976	0.00151976	0.00151976	0.00151976	0.00151976	0.00151976	0.00151976	0.00151976	0.00151976	0.00151976	0.00151976	0.00151976	0.00151976	0.00151976	0.00151976	0.00151976	0.00151976	0.00151976	0.00151976	0.00151976	0.00151976	0.00151976	0.00151976	0.00151976	0.00151976
hyperparathyroidism	0.00759878	0.00759878	0.00759878	0.00759878	0.00759878	0.00759878	0.00759878	0.00759878	0.00759878	0.00759878	0.00759878	0.00759878	0.00759878	0.00759878	0.00759878	0.00759878	0.00759878	0.00759878	0.00759878	0.00759878	0.00759878	0.00759878	0.00759878	0.00759878	0.00759878	0.00759878	0.00759878	0.00759878	0.00759878	0.00759878	0.00759878	0.00759878	0.00759878	0.00759878	0.00759878	0.00759878	0.00759878	0.00759878	0.00759878	0.00759878	0.00759878	0.00759878	0.00759878	0.00759878	0.00759878	0.00759878	0.00759878	0.00759878
hyperphagia	0.00303951	0.00303951	0.00303951	0.00303951	0.00303951	0.00303951	0.00303951	0.00303951	0.00303951	0.00303951	0.00303951	0.00303951	0.00303951	0.00303951	0.00303951	0.00303951	0.00303951	0.00303951	0.00303951	0.00303951	0.00303951	0.00303951	0.00303951	0.00303951	0.00303951	0.00303951	0.00303951	0.00303951	0.00303951	0.00303951	0.00303951	0.00303951	0.00303951	0.00303951	0.00303951	0.00303951	0.00303951	0.00303951	0.00303951	0.00303951	0.00303951	0.00303951	0.00303951	0.00303951	0.00303951	0.00303951	0.00303951	0.00303951
hyperprolactinemia	0.0220178	0.0220178	0.0220178	0.0220178	0.0220178	0.0220103	0.0220178	0.0220178	0.0220178	0.0219041	0.0220178	0.0220178	0.0220178	0.0220178	0.0220178	0.0220178	0.0220178	0.0220178	0.0220178	0.0220178	0.0220178	0.0220178	0.0220178	0.0218384	0.0220178	0.0220178	0.0220178	0.0225709	0.0220178	0.0220178	0.0220178	0.0221008	0.0220178	0.0220178	0.0220178	0.0220178	0.0220178	0.0224847	0.0220178	0.0220178	0.0185308	0.0220219	0.0220178	0.0220178	0.0220178	0.0220178	0.0220178	0.0220178
hypersensitivity	0.436715	0.436391	0.436104	0.434718	0.433882	0.3184	0.432209	0.431372	0.430536	0.371522	0.35158	0.428027	0.42719	0.424354	0.425518	0.424681	0.423845	0.423008	0.422172	0.421335	0.420499	0.419663	0.418826	0.417467	0.417153	0.401149	0.41548	0.410904	0.413808	0.412971	0.411945	0.410741	0.410462	0.409625	0.408789	0.413472	0.407116	0.408351	0.405443	0.404607	0.375854	0.402508	0.402098	0.401261	0.400425	0.399588	0.398752	0.40053
hypersplenism	0.00151976	0.00151976	0.00151976	0.00151976	0.00151976	0.00151976	0.00151976	0.00151976	0.00151976	0.00151976	0.00151976	0.00151976	0.00151976	0.00151976	0.00151976	0.00151976	0.00151976	0.00151976	0.00151976	0.00151976	0.00151976	0.00151976	0.00151976	0.00151976	0.00151976	0.00151976	0.00151976	0.00151976	0.00151976	0.00151976	0.00151976	0.00151976	0.00151976	0.00151976	0.00151976	0.00151976	0.00151976	0.00151976	0.00151976	0.00151976	0.00151976	0.00151976	0.00151976	0.00151976	0.00151976	0.00151976	0.00151976	0.00151976
hypertension	0.426246	0.426569	0.425106	0.429633	0.431111	0.445087	0.434139	0.435653	0.437167	0.443755	0.44975	0.441709	0.443223	0.415186	0.410755	0.420491	0.449279	0.450793	0.452307	0.453822	0.469751	0.45685	0.458364	0.460022	0.461392	0.458674	0.46442	0.466975	0.467448	0.468962	0.46938	0.471852	0.473504	0.475018	0.476532	0.478046	0.47956	0.434177	0.482588	0.484102	0.504511	0.488561	0.488644	0.490158	0.491672	0.493186	0.4947	0.49619
portal.hypertension	0.00151976	0.00151976	0.00151976	0.00151976	0.00151976	0.00151976	0.00151976	0.00151976	0.00151976	0.00151976	0.00151976	0.00151976	0.00151976	0.00151976	0.00151976	0.00151976	0.00151976	0.00151976	0.00151976	0.00151976	0.00151976	0.00151976	0.00151976	0.00151976	0.00151976	0.00151976	0.00151976	0.00151976	0.00151976	0.00151976	0.00151976	0.00151976	0.00151976	0.00151976	0.00151976	0.00151976	0.00151976	0.00151976	0.00151976	0.00151976	0.00151976	0.00151976	0.00151976	0.00151976	0.00151976	0.00151976	0.00151976	0.00151976
pulmonary.hypertension	0.0273556	0.0273556	0.0273556	0.0273556	0.0273556	0.0273556	0.0273556	0.0273556	0.0273556	0.0273556	0.0273556	0.0273556	0.0273556	0.0273556	0.0273556	0.0273556	0.0273556	0.0273556	0.0273556	0.0273556	0.0273556	0.0273556	0.0273556	0.0273556	0.0273556	0.0273556	0.0273556	0.0273556	0.0273556	0.0273556	0.0273556	0.0273556	0.0273556	0.0273556	0.0273556	0.0273556	0.0273556	0.0273556	0.0273556	0.0273556	0.0273556	0.0273556	0.0273556	0.0273556	0.0273556	0.0273556	0.0273556	0.0273556
hyperthyroidism	0.0319149	0.0319149	0.0319149	0.0319149	0.0319149	0.0319149	0.0319149	0.0319149	0.0319149	0.0319149	0.0319149	0.0319149	0.0319149	0.0319149	0.0319149	0.0319149	0.0319149	0.0319149	0.0319149	0.0319149	0.0319149	0.0319149	0.0319149	0.0319149	0.0319149	0.0319149	0.0319149	0.0319149	0.0319149	0.0319149	0.0319149	0.0319149	0.0319149	0.0319149	0.0319149	0.0319149	0.0319149	0.0319149	0.0319149	0.0319149	0.0319149	0.0319149	0.0319149	0.0319149	0.0319149	0.0319149	0.0319149	0.0319149
hypertrichosis	0.0475972	0.0475972	0.0388401	0.0475972	0.0475972	0.0225737	0.0475972	0.0475972	0.0475972	0.0425652	0.0431123	0.0475972	0.0475972	0.0454749	0.0470996	0.0475972	0.0475972	0.0475972	0.0475972	0.0475972	0.0480002	0.0475972	0.0475224	0.0462819	0.0475972	0.107258	0.0475972	0.0482532	0.0475972	0.0475972	0.0468303	0.046832	0.0475972	0.0475972	0.0475972	0.0475972	0.0472437	0.03298	0.0475972	0.0475972	0.0475972	0.0484173	0.0475972	0.0475972	0.0475972	0.0475972	0.0475972	0.0481963
hypertriglyceridemia	0.0410334	0.0410334	0.0410334	0.0410334	0.0410334	0.0410334	0.0410334	0.0410334	0.0410334	0.0410334	0.0410334	0.0410334	0.0410334	0.0410334	0.0410334	0.0410334	0.0410334	0.0410334	0.0410334	0.0410334	0.0410334	0.0410334	0.0410334	0.0410334	0.0410334	0.0410334	0.0410334	0.0410334	0.0410334	0.0410334	0.0410334	0.0410334	0.0410334	0.0410334	0.0410334	0.0410334	0.0410334	0.0410334	0.0410334	0.0410334	0.0410334	0.0410334	0.0410334	0.0410334	0.0410334	0.0410334	0.0410334	0.0410334
breast.enlargement	0.0598041	0.059915	0.0581217	0.060137	0.0602479	0.074691	0.0604698	0.0605808	0.0606917	0.0750915	0.0752857	0.0610246	0.0611356	0.0612465	0.0613575	0.0614684	0.0615794	0.0616904	0.0618013	0.0619123	0.0620232	0.0621342	0.0622451	0.0632173	0.062467	0.0628922	0.062689	0.0647787	0.0629109	0.0630218	0.0625907	0.068342	0.0633547	0.0634657	0.0635766	0.0615095	0.0637985	0.0742371	0.0640204	0.0641314	0.0677527	0.0682591	0.0644643	0.0645752	0.0646862	0.0647971	0.0649081	0.065019
salivary.gland.enlargement	0.0212766	0.0212766	0.0212766	0.0212766	0.0212766	0.0212766	0.0212766	0.0212766	0.0212766	0.0212766	0.0212766	0.0212766	0.0212766	0.0212766	0.0212766	0.0212766	0.0212766	0.0212766	0.0212766	0.0212766	0.0212766	0.0212766	0.0212766	0.0212766	0.0212766	0.0212766	0.0212766	0.0212766	0.0212766	0.0212766	0.0212766	0.0212766	0.0212766	0.0212766	0.0212766	0.0212766	0.0212766	0.0212766	0.0212766	0.0212766	0.0212766	0.0212766	0.0212766	0.0212766	0.0212766	0.0212766	0.0212766	0.0212766
hyphaema	0.00151976	0.00151976	0.00151976	0.00151976	0.00151976	0.00151976	0.00151976	0.00151976	0.00151976	0.00151976	0.00151976	0.00151976	0.00151976	0.00151976	0.00151976	0.00151976	0.00151976	0.00151976	0.00151976	0.00151976	0.00151976	0.00151976	0.00151976	0.00151976	0.00151976	0.00151976	0.00151976	0.00151976	0.00151976	0.00151976	0.00151976	0.00151976	0.00151976	0.00151976	0.00151976	0.00151976	0.00151976	0.00151976	0.00151976	0.00151976	0.00151976	0.00151976	0.00151976	0.00151976	0.00151976	0.00151976	0.00151976	0.00151976
hypocalcemia	0.0821002	0.0822382	0.0806476	0.0820408	0.0819421	0.0525896	0.0817447	0.081646	0.0815473	0.065888	0.0696162	0.0812512	0.0811525	0.0749186	0.0764777	0.0806204	0.0807576	0.0806589	0.0805602	0.0804615	0.0803628	0.0802641	0.0801654	0.0789108	0.079968	0.0745445	0.0797705	0.0796718	0.0795731	0.0794744	0.0793757	0.079277	0.0791783	0.0790796	0.0789809	0.0808198	0.0787835	0.0786847	0.078586	0.0784873	0.0783886	0.0785136	0.0781912	0.0780925	0.0779938	0.0778951	0.0777964	0.0776977
hypochondriasis	0.00151976	0.00151976	0.00151976	0.00151976	0.00151976	0.00151976	0.00151976	0.00151976	0.00151976	0.00151976	0.00151976	0.00151976	0.00151976	0.00151976	0.00151976	0.00151976	0.00151976	0.00151976	0.00151976	0.00151976	0.00151976	0.00151976	0.00151976	0.00151976	0.00151976	0.00151976	0.00151976	0.00151976	0.00151976	0.00151976	0.00151976	0.00151976	0.00151976	0.00151976	0.00151976	0.00151976	0.00151976	0.00151976	0.00151976	0.00151976	0.00151976	0.00151976	0.00151976	0.00151976	0.00151976	0.00151976	0.00151976	0.00151976
hypoglycemia	0.151036	0.151036	0.161835	0.151036	0.151036	0.131683	0.151036	0.151036	0.151036	0.151036	0.155951	0.151036	0.151036	0.156964	0.153347	0.151036	0.151036	0.151036	0.151036	0.151036	0.160125	0.151036	0.151036	0.151036	0.151036	0.151036	0.151036	0.151036	0.151036	0.151036	0.151036	0.160155	0.151036	0.151036	0.151036	0.151036	0.151036	0.140013	0.151036	0.151036	0.228482	0.167551	0.151036	0.151036	0.151036	0.151036	0.151036	0.151036
hypogonadism	0.00303951	0.00303951	0.00303951	0.00303951	0.00303951	0.00303951	0.00303951	0.00303951	0.00303951	0.00303951	0.00303951	0.00303951	0.00303951	0.00303951	0.00303951	0.00303951	0.00303951	0.00303951	0.00303951	0.00303951	0.00303951	0.00303951	0.00303951	0.00303951	0.00303951	0.00303951	0.00303951	0.00303951	0.00303951	0.00303951	0.00303951	0.00303951	0.00303951	0.00303951	0.00303951	0.00303951	0.00303951	0.00303951	0.00303951	0.00303951	0.00303951	0.00303951	0.00303951	0.00303951	0.00303951	0.00303951	0.00303951	0.00303951
oligohidrosis	0.00151976	0.00151976	0.00151976	0.00151976	0.00151976	0.00151976	0.00151976	0.00151976	0.00151976	0.00151976	0.00151976	0.00151976	0.00151976	0.00151976	0.00151976	0.00151976	0.00151976	0.00151976	0.00151976	0.00151976	0.00151976	0.00151976	0.00151976	0.00151976	0.00151976	0.00151976	0.00151976	0.00151976	0.00151976	0.00151976	0.00151976	0.00151976	0.00151976	0.00151976	0.00151976	0.00151976	0.00151976	0.00151976	0.00151976	0.00151976	0.00151976	0.00151976	0.00151976	0.00151976	0.00151976	0.00151976	0.00151976	0.00151976
hypokalemia	0.168368	0.168368	0.195029	0.168368	0.168368	0.16759	0.168368	0.168368	0.168368	0.168368	0.168368	0.168368	0.168368	0.168098	0.168368	0.168368	0.168368	0.168368	0.168368	0.168368	0.181699	0.168368	0.168368	0.168368	0.168368	0.161238	0.168368	0.168368	0.168368	0.168368	0.168368	0.170846	0.168368	0.168368	0.168368	0.168368	0.168368	0.168685	0.168368	0.168368	0.2041	0.177953	0.168368	0.168368	0.168368	0.168368	0.168368	0.168368
hypomenorrhea	0.00911854	0.00911854	0.00911854	0.00911854	0.00911854	0.00911854	0.00911854	0.00911854	0.00911854	0.00911854	0.00911854	0.00911854	0.00911854	0.00911854	0.00911854	0.00911854	0.00911854	0.00911854	0.00911854	0.00911854	0.00911854	0.00911854	0.00911854	0.00911854	0.00911854	0.00911854	0.00911854	0.00911854	0.00911854	0.00911854	0.00911854	0.00911854	0.00911854	0.00911854	0.00911854	0.00911854	0.00911854	0.00911854	0.00911854	0.00911854	0.00911854	0.00911854	0.00911854	0.00911854	0.00911854	0.00911854	0.00911854	0.00911854
hyponatremia	0.149294	0.149294	0.177108	0.149294	0.149294	0.144419	0.149294	0.149294	0.149294	0.155043	0.18218	0.149294	0.149294	0.149476	0.147403	0.136761	0.149294	0.149294	0.149294	0.149294	0.153844	0.149294	0.149294	0.119005	0.149294	0.136402	0.149294	0.14812	0.149294	0.149294	0.149294	0.153028	0.149294	0.149294	0.149294	0.149294	0.14812	0.151385	0.149294	0.149294	0.18041	0.16385	0.149294	0.149294	0.149294	0.149294	0.149294	0.149294
hypopituitarism	0.00455927	0.00455927	0.00455927	0.00455927	0.00455927	0.00455927	0.00455927	0.00455927	0.00455927	0.00455927	0.00455927	0.00455927	0.00455927	0.00455927	0.00455927	0.00455927	0.00455927	0.00455927	0.00455927	0.00455927	0.00455927	0.00455927	0.00455927	0.00455927	0.00455927	0.00455927	0.00455927	0.00455927	0.00455927	0.00455927	0.00455927	0.00455927	0.00455927	0.00455927	0.00455927	0.00455927	0.00455927	0.00455927	0.00455927	0.00455927	0.00455927	0.00455927	0.00455927	0.00455927	0.00455927	0.00455927	0.00455927	0.00455927
hypotension	0.175677	0.175677	0.238141	0.182037	0.175677	0.152318	0.175677	0.175677	0.175677	0.300312	0.369114	0.175677	0.175677	0.235947	0.197705	0.187203	0.175677	0.175677	0.175677	0.175677	0.196958	0.175677	0.175677	0.143755	0.175677	0.148815	0.175677	0.179482	0.175677	0.175677	0.183725	0.176762	0.175677	0.175677	0.175677	0.177617	0.17444	0.246628	0.175677	0.175677	0.237111	0.208673	0.175677	0.175677	0.175677	0.175677	0.175677	0.175861
hypothermia	0.0425817	0.0425817	0.0516368	0.0425817	0.0425817	0.0422226	0.0425817	0.0425817	0.0425817	0.0425817	0.0425817	0.0425817	0.0425817	0.0425817	0.0422522	0.0425817	0.0425817	0.0425817	0.0425817	0.0425817	0.0471092	0.0425817	0.0425817	0.0425817	0.0425817	0.0424132	0.0425817	0.0425817	0.0425817	0.0425817	0.0425817	0.0430013	0.0425817	0.0425817	0.0425817	0.0425817	0.0425817	0.0429459	0.0425817	0.0425817	0.0509949	0.0464411	0.0425817	0.0425817	0.0425817	0.0425817	0.0425817	0.0425817
hypothyroidism	0.0591005	0.0557882	0.0490849	0.0597855	0.0356782	0.0239524	0.0222715	0.0155681	0.00886475	0.0021614	-0.00454196	-0.0112453	-0.0179487	-0.024652	-0.0347456	-0.0342281	-0.0447621	-0.0514654	-0.0581688	-0.0648721	-0.0715755	-0.0782788	-0.0849822	-0.0907959	-0.0983889	-0.120995	-0.111796	-0.117484	-0.125202	-0.131906	-0.138609	-0.130133	-0.152016	-0.158719	-0.165422	-0.172126	-0.177815	-0.179788	-0.192236	-0.198939	-0.162813	-0.179193	-0.219049	-0.225753	-0.232456	-0.239159	-0.245863	-0.252566
hypovolemic.shock	0.00151976	0.00151976	0.00151976	0.00151976	0.00151976	0.00151976	0.00151976	0.00151976	0.00151976	0.00151976	0.00151976	0.00151976	0.00151976	0.00151976	0.00151976	0.00151976	0.00151976	0.00151976	0.00151976	0.00151976	0.00151976	0.00151976	0.00151976	0.00151976	0.00151976	0.00151976	0.00151976	0.00151976	0.00151976	0.00151976	0.00151976	0.00151976	0.00151976	0.00151976	0.00151976	0.00151976	0.00151976	0.00151976	0.00151976	0.00151976	0.00151976	0.00151976	0.00151976	0.00151976	0.00151976	0.00151976	0.00151976	0.00151976
ichthyosis	0.00607903	0.00607903	0.00607903	0.00607903	0.00607903	0.00607903	0.00607903	0.00607903	0.00607903	0.00607903	0.00607903	0.00607903	0.00607903	0.00607903	0.00607903	0.00607903	0.00607903	0.00607903	0.00607903	0.00607903	0.00607903	0.00607903	0.00607903	0.00607903	0.00607903	0.00607903	0.00607903	0.00607903	0.00607903	0.00607903	0.00607903	0.00607903	0.00607903	0.00607903	0.00607903	0.00607903	0.00607903	0.00607903	0.00607903	0.00607903	0.00607903	0.00607903	0.00607903	0.00607903	0.00607903	0.00607903	0.00607903	0.00607903
cerumen.impaction	0.00303951	0.00303951	0.00303951	0.00303951	0.00303951	0.00303951	0.00303951	0.00303951	0.00303951	0.00303951	0.00303951	0.00303951	0.00303951	0.00303951	0.00303951	0.00303951	0.00303951	0.00303951	0.00303951	0.00303951	0.00303951	0.00303951	0.00303951	0.00303951	0.00303951	0.00303951	0.00303951	0.00303951	0.00303951	0.00303951	0.00303951	0.00303951	0.00303951	0.00303951	0.00303951	0.00303951	0.00303951	0.00303951	0.00303951	0.00303951	0.00303951	0.00303951	0.00303951	0.00303951	0.00303951	0.00303951	0.00303951	0.00303951
impetigo	0.00759878	0.00759878	0.00759878	0.00759878	0.00759878	0.00759878	0.00759878	0.00759878	0.00759878	0.00759878	0.00759878	0.00759878	0.00759878	0.00759878	0.00759878	0.00759878	0.00759878	0.00759878	0.00759878	0.00759878	0.00759878	0.00759878	0.00759878	0.00759878	0.00759878	0.00759878	0.00759878	0.00759878	0.00759878	0.00759878	0.00759878	0.00759878	0.00759878	0.00759878	0.00759878	0.00759878	0.00759878	0.00759878	0.00759878	0.00759878	0.00759878	0.00759878	0.00759878	0.00759878	0.00759878	0.00759878	0.00759878	0.00759878
impotence	0.225383	0.225383	0.282122	0.225383	0.225383	0.22586	0.225383	0.225383	0.225383	0.333059	0.391842	0.225383	0.225383	0.27627	0.252746	0.244605	0.225383	0.225383	0.225383	0.225383	0.253519	0.225383	0.225383	0.224188	0.225383	0.212972	0.225383	0.23248	0.225383	0.225383	0.225383	0.25188	0.225383	0.225383	0.225383	0.225383	0.225383	0.228145	0.225383	0.225383	0.270019	0.235561	0.225383	0.225383	0.225383	0.225383	0.225383	0.225383
SIADH	0.0666073	0.0666073	0.0636402	0.0666073	0.0666073	0.0512419	0.0666073	0.0666073	0.0666073	0.0729623	0.073692	0.0666073	0.0666073	0.0666073	0.0666073	0.0666073	0.0666073	0.0666073	0.0666073	0.0666073	0.0666073	0.0666073	0.0666073	0.0662619	0.0666073	0.0639763	0.0666073	0.0681088	0.0666073	0.0666073	0.0666073	0.0666073	0.0666073	0.0666073	0.0666073	0.0666073	0.0666073	0.0669247	0.0666073	0.0666073	0.0651891	0.0669095	0.0666073	0.0666073	0.0666073	0.0666073	0.0666073	0.0666073
Incontinence.NOS	0.00151976	0.00151976	0.00151976	0.00151976	0.00151976	0.00151976	0.00151976	0.00151976	0.00151976	0.00151976	0.00151976	0.00151976	0.00151976	0.00151976	0.00151976	0.00151976	0.00151976	0.00151976	0.00151976	0.00151976	0.00151976	0.00151976	0.00151976	0.00151976	0.00151976	0.00151976	0.00151976	0.00151976	0.00151976	0.00151976	0.00151976	0.00151976	0.00151976	0.00151976	0.00151976	0.00151976	0.00151976	0.00151976	0.00151976	0.00151976	0.00151976	0.00151976	0.00151976	0.00151976	0.00151976	0.00151976	0.00151976	0.00151976
infection	0.403669	0.400198	0.342991	0.360534	0.347899	0.171168	0.313034	0.295601	0.278168	0.226762	0.213204	0.225777	0.208437	0.159112	0.142851	0.135768	0.138706	0.121273	0.10384	0.0864074	0.0712503	0.0515418	0.034109	0.0144998	-0.000756577	0.00946477	-0.0356222	-0.053055	-0.0704878	-0.0879206	-0.110727	-0.122546	-0.140219	-0.157652	-0.175085	-0.192517	-0.208438	-0.227383	-0.244816	-0.262023	-0.279681	-0.294184	-0.314547	-0.33198	-0.349413	-0.366845	-0.384278	-0.400188
infectious.mononucleosis	0.00455927	0.00455927	0.00455927	0.00455927	0.00455927	0.00455927	0.00455927	0.00455927	0.00455927	0.00455927	0.00455927	0.00455927	0.00455927	0.00455927	0.00455927	0.00455927	0.00455927	0.00455927	0.00455927	0.00455927	0.00455927	0.00455927	0.00455927	0.00455927	0.00455927	0.00455927	0.00455927	0.00455927	0.00455927	0.00455927	0.00455927	0.00455927	0.00455927	0.00455927	0.00455927	0.00455927	0.00455927	0.00455927	0.00455927	0.00455927	0.00455927	0.00455927	0.00455927	0.00455927	0.00455927	0.00455927	0.00455927	0.00455927
infertility	0.0136778	0.0136778	0.0136778	0.0136778	0.0136778	0.0136778	0.0136778	0.0136778	0.0136778	0.0136778	0.0136778	0.0136778	0.0136778	0.0136778	0.0136778	0.0136778	0.0136778	0.0136778	0.0136778	0.0136778	0.0136778	0.0136778	0.0136778	0.0136778	0.0136778	0.0136778	0.0136778	0.0136778	0.0136778	0.0136778	0.0136778	0.0136778	0.0136778	0.0136778	0.0136778	0.0136778	0.0136778	0.0136778	0.0136778	0.0136778	0.0136778	0.0136778	0.0136778	0.0136778	0.0136778	0.0136778	0.0136778	0.0136778
female.infertility	0.00151976	0.00151976	0.00151976	0.00151976	0.00151976	0.00151976	0.00151976	0.00151976	0.00151976	0.00151976	0.00151976	0.00151976	0.00151976	0.00151976	0.00151976	0.00151976	0.00151976	0.00151976	0.00151976	0.00151976	0.00151976	0.00151976	0.00151976	0.00151976	0.00151976	0.00151976	0.00151976	0.00151976	0.00151976	0.00151976	0.00151976	0.00151976	0.00151976	0.00151976	0.00151976	0.00151976	0.00151976	0.00151976	0.00151976	0.00151976	0.00151976	0.00151976	0.00151976	0.00151976	0.00151976	0.00151976	0.00151976	0.00151976
inflammatory.bowel.disease	0.0151976	0.0151976	0.0151976	0.0151976	0.0151976	0.0151976	0.0151976	0.0151976	0.0151976	0.0151976	0.0151976	0.0151976	0.0151976	0.0151976	0.0151976	0.0151976	0.0151976	0.0151976	0.0151976	0.0151976	0.0151976	0.0151976	0.0151976	0.0151976	0.0151976	0.0151976	0.0151976	0.0151976	0.0151976	0.0151976	0.0151976	0.0151976	0.0151976	0.0151976	0.0151976	0.0151976	0.0151976	0.0151976	0.0151976	0.0151976	0.0151976	0.0151976	0.0151976	0.0151976	0.0151976	0.0151976	0.0151976	0.0151976
Influenza	0.332787	0.332706	0.311381	0.330734	0.329537	0.184509	0.327424	0.326378	0.325312	0.321067	0.3255	0.322143	0.321087	0.290072	0.287564	0.296697	0.316862	0.315806	0.31475	0.313693	0.312637	0.311581	0.310525	0.314553	0.308412	0.296024	0.3063	0.305243	0.304187	0.303131	0.301323	0.306161	0.299962	0.298906	0.29785	0.296793	0.295737	0.304289	0.293625	0.292568	0.291512	0.294375	0.2894	0.288343	0.287287	0.286231	0.285175	0.286221
intertrigo	0.00151976	0.00151976	0.00151976	0.00151976	0.00151976	0.00151976	0.00151976	0.00151976	0.00151976	0.00151976	0.00151976	0.00151976	0.00151976	0.00151976	0.00151976	0.00151976	0.00151976	0.00151976	0.00151976	0.00151976	0.00151976	0.00151976	0.00151976	0.00151976	0.00151976	0.00151976	0.00151976	0.00151976	0.00151976	0.00151976	0.00151976	0.00151976	0.00151976	0.00151976	0.00151976	0.00151976	0.00151976	0.00151976	0.00151976	0.00151976	0.00151976	0.00151976	0.00151976	0.00151976	0.00151976	0.00151976	0.00151976	0.00151976
intestinal.perforation	0.0243161	0.0243161	0.0243161	0.0243161	0.0243161	0.0243161	0.0243161	0.0243161	0.0243161	0.0243161	0.0243161	0.0243161	0.0243161	0.0243161	0.0243161	0.0243161	0.0243161	0.0243161	0.0243161	0.0243161	0.0243161	0.0243161	0.0243161	0.0243161	0.0243161	0.0243161	0.0243161	0.0243161	0.0243161	0.0243161	0.0243161	0.0243161	0.0243161	0.0243161	0.0243161	0.0243161	0.0243161	0.0243161	0.0243161	0.0243161	0.0243161	0.0243161	0.0243161	0.0243161	0.0243161	0.0243161	0.0243161	0.0243161
iridocyclitis	0.00607903	0.00607903	0.00607903	0.00607903	0.00607903	0.00607903	0.00607903	0.00607903	0.00607903	0.00607903	0.00607903	0.00607903	0.00607903	0.00607903	0.00607903	0.00607903	0.00607903	0.00607903	0.00607903	0.00607903	0.00607903	0.00607903	0.00607903	0.00607903	0.00607903	0.00607903	0.00607903	0.00607903	0.00607903	0.00607903	0.00607903	0.00607903	0.00607903	0.00607903	0.00607903	0.00607903	0.00607903	0.00607903	0.00607903	0.00607903	0.00607903	0.00607903	0.00607903	0.00607903	0.00607903	0.00607903	0.00607903	0.00607903
iritis	0.0393436	0.0393436	0.0404828	0.0393436	0.0393436	0.0393436	0.0393436	0.0393436	0.0393436	0.0393436	0.0393436	0.0393436	0.0393436	0.0393436	0.0393436	0.0393436	0.0393436	0.0393436	0.0393436	0.0393436	0.0397179	0.0393436	0.0393436	0.0393436	0.0393436	0.0393436	0.0393436	0.0393436	0.0393436	0.0393436	0.0393436	0.0393436	0.0393436	0.0393436	0.0393436	0.0393436	0.0393436	0.0393436	0.0393436	0.0393436	0.0393436	0.0393436	0.0393436	0.0393436	0.0393436	0.0393436	0.0393436	0.0393436
irritable.bowel.syndrome	0.0227964	0.0227964	0.0227964	0.0227964	0.0227964	0.0227964	0.0227964	0.0227964	0.0227964	0.0227964	0.0227964	0.0227964	0.0227964	0.0227964	0.0227964	0.0227964	0.0227964	0.0227964	0.0227964	0.0227964	0.0227964	0.0227964	0.0227964	0.0227964	0.0227964	0.0227964	0.0227964	0.0227964	0.0227964	0.0227964	0.0227964	0.0227964	0.0227964	0.0227964	0.0227964	0.0227964	0.0227964	0.0227964	0.0227964	0.0227964	0.0227964	0.0227964	0.0227964	0.0227964	0.0227964	0.0227964	0.0227964	0.0227964
ischemia	0.0781099	0.0781099	0.0781099	0.0781099	0.0781099	0.0781099	0.0781099	0.0781099	0.0781099	0.0781099	0.0788765	0.0781099	0.0781099	0.0905412	0.0862551	0.08444	0.0781099	0.0781099	0.0781099	0.0781099	0.0781099	0.0781099	0.0781099	0.0781099	0.0781099	0.0781099	0.0781099	0.0781099	0.0781099	0.0781099	0.0781099	0.0781099	0.0781099	0.0781099	0.0781099	0.0781099	0.0781099	0.0781099	0.0781099	0.0781099	0.0781099	0.0781099	0.0781099	0.0781099	0.0781099	0.0781099	0.0781099	0.0781099
jaundice	0.295121	0.295121	0.292152	0.295121	0.295121	0.13239	0.295121	0.295121	0.295121	0.300085	0.301302	0.295121	0.295121	0.276295	0.271143	0.282848	0.295121	0.295121	0.295121	0.295121	0.314126	0.295121	0.295121	0.295329	0.295121	0.276119	0.295121	0.295121	0.295121	0.295121	0.305793	0.310721	0.295121	0.295121	0.295121	0.295121	0.295526	0.300425	0.295121	0.295121	0.360762	0.314049	0.295121	0.295121	0.295121	0.295121	0.295121	0.297328
Neonatal.jaundice	0.00455927	0.00455927	0.00455927	0.00455927	0.00455927	0.00455927	0.00455927	0.00455927	0.00455927	0.00455927	0.00455927	0.00455927	0.00455927	0.00455927	0.00455927	0.00455927	0.00455927	0.00455927	0.00455927	0.00455927	0.00455927	0.00455927	0.00455927	0.00455927	0.00455927	0.00455927	0.00455927	0.00455927	0.00455927	0.00455927	0.00455927	0.00455927	0.00455927	0.00455927	0.00455927	0.00455927	0.00455927	0.00455927	0.00455927	0.00455927	0.00455927	0.00455927	0.00455927	0.00455927	0.00455927	0.00455927	0.00455927	0.00455927
arthrosis	0.135907	0.133472	0.132543	0.128601	0.126166	0.117739	0.121295	0.11886	0.116425	0.113989	0.106345	0.109119	0.106684	0.0957587	0.0902579	0.0958675	0.0969425	0.0945072	0.0920719	0.0896366	0.0889562	0.084766	0.0823308	0.0789561	0.0774602	0.0793244	0.0725896	0.0701543	0.067719	0.0652838	0.0628485	0.0695525	0.0579779	0.0555426	0.0531073	0.0506721	0.0482368	0.0522197	0.0433662	0.0409309	0.042664	0.0459515	0.0336251	0.0311898	0.0287545	0.0263192	0.0238839	0.0214486
keratitis	0.0729483	0.0729483	0.0729483	0.0729483	0.0729483	0.0729483	0.0729483	0.0729483	0.0729483	0.0729483	0.0729483	0.0729483	0.0729483	0.0729483	0.0729483	0.0729483	0.0729483	0.0729483	0.0729483	0.0729483	0.0729483	0.0729483	0.0729483	0.0729483	0.0729483	0.0729483	0.0729483	0.0729483	0.0729483	0.0729483	0.0729483	0.0729483	0.0729483	0.0729483	0.0729483	0.0729483	0.0729483	0.0729483	0.0729483	0.0729483	0.0729483	0.0729483	0.0729483	0.0729483	0.0729483	0.0729483	0.0729483	0.0729483
keratoacanthomas	0.00151976	0.00151976	0.00151976	0.00151976	0.00151976	0.00151976	0.00151976	0.00151976	0.00151976	0.00151976	0.00151976	0.00151976	0.00151976	0.00151976	0.00151976	0.00151976	0.00151976	0.00151976	0.00151976	0.00151976	0.00151976	0.00151976	0.00151976	0.00151976	0.00151976	0.00151976	0.00151976	0.00151976	0.00151976	0.00151976	0.00151976	0.00151976	0.00151976	0.00151976	0.00151976	0.00151976	0.00151976	0.00151976	0.00151976	0.00151976	0.00151976	0.00151976	0.00151976	0.00151976	0.00151976	0.00151976	0.00151976	0.00151976
keratoconjunctivitis	0.0243161	0.0243161	0.0243161	0.0243161	0.0243161	0.0243161	0.0243161	0.0243161	0.0243161	0.0243161	0.0243161	0.0243161	0.0243161	0.0243161	0.0243161	0.0243161	0.0243161	0.0243161	0.0243161	0.0243161	0.0243161	0.0243161	0.0243161	0.0243161	0.0243161	0.0243161	0.0243161	0.0243161	0.0243161	0.0243161	0.0243161	0.0243161	0.0243161	0.0243161	0.0243161	0.0243161	0.0243161	0.0243161	0.0243161	0.0243161	0.0243161	0.0243161	0.0243161	0.0243161	0.0243161	0.0243161	0.0243161	0.0243161
keratoconjunctivitis.sicca	0.0136778	0.0136778	0.0136778	0.0136778	0.0136778	0.0136778	0.0136778	0.0136778	0.0136778	0.0136778	0.0136778	0.0136778	0.0136778	0.0136778	0.0136778	0.0136778	0.0136778	0.0136778	0.0136778	0.0136778	0.0136778	0.0136778	0.0136778	0.0136778	0.0136778	0.0136778	0.0136778	0.0136778	0.0136778	0.0136778	0.0136778	0.0136778	0.0136778	0.0136778	0.0136778	0.0136778	0.0136778	0.0136778	0.0136778	0.0136778	0.0136778	0.0136778	0.0136778	0.0136778	0.0136778	0.0136778	0.0136778	0.0136778
keratoderma	0.00151976	0.00151976	0.00151976	0.00151976	0.00151976	0.00151976	0.00151976	0.00151976	0.00151976	0.00151976	0.00151976	0.00151976	0.00151976	0.00151976	0.00151976	0.00151976	0.00151976	0.00151976	0.00151976	0.00151976	0.00151976	0.00151976	0.00151976	0.00151976	0.00151976	0.00151976	0.00151976	0.00151976	0.00151976	0.00151976	0.00151976	0.00151976	0.00151976	0.00151976	0.00151976	0.00151976	0.00151976	0.00151976	0.00151976	0.00151976	0.00151976	0.00151976	0.00151976	0.00151976	0.00151976	0.00151976	0.00151976	0.00151976
Actinic.Keratosis	0.00455927	0.00455927	0.00455927	0.00455927	0.00455927	0.00455927	0.00455927	0.00455927	0.00455927	0.00455927	0.00455927	0.00455927	0.00455927	0.00455927	0.00455927	0.00455927	0.00455927	0.00455927	0.00455927	0.00455927	0.00455927	0.00455927	0.00455927	0.00455927	0.00455927	0.00455927	0.00455927	0.00455927	0.00455927	0.00455927	0.00455927	0.00455927	0.00455927	0.00455927	0.00455927	0.00455927	0.00455927	0.00455927	0.00455927	0.00455927	0.00455927	0.00455927	0.00455927	0.00455927	0.00455927	0.00455927	0.00455927	0.00455927
kidney.calculus	0.0825272	0.0825272	0.0865933	0.0827263	0.0825272	0.0825272	0.0825272	0.0825272	0.0825272	0.0825272	0.0825151	0.0825272	0.0825272	0.0825272	0.0816861	0.0825272	0.0825272	0.0825272	0.0825272	0.0825272	0.0845603	0.0825272	0.0825272	0.0825272	0.0825272	0.0825272	0.0825272	0.0825272	0.0825272	0.0825272	0.0825272	0.0825272	0.0825272	0.0825272	0.0825272	0.0825272	0.0825272	0.0867203	0.0825272	0.0825272	0.083293	0.0855215	0.0825272	0.0825272	0.0825272	0.0825272	0.0825272	0.0825272
nephropathy	0.0471125	0.0471125	0.0471125	0.0471125	0.0471125	0.0471125	0.0471125	0.0471125	0.0471125	0.0471125	0.0471125	0.0471125	0.0471125	0.0471125	0.0471125	0.0471125	0.0471125	0.0471125	0.0471125	0.0471125	0.0471125	0.0471125	0.0471125	0.0471125	0.0471125	0.0471125	0.0471125	0.0471125	0.0471125	0.0471125	0.0471125	0.0471125	0.0471125	0.0471125	0.0471125	0.0471125	0.0471125	0.0471125	0.0471125	0.0471125	0.0471125	0.0471125	0.0471125	0.0471125	0.0471125	0.0471125	0.0471125	0.0471125
acute.renal.failure	0.130905	0.130507	0.135479	0.127952	0.126675	0.0240896	0.124119	0.122842	0.121564	0.104957	0.107456	0.117731	0.116454	0.124417	0.113899	0.112621	0.111343	0.110066	0.108788	0.107511	0.106233	0.104956	0.103678	0.103116	0.101123	0.0823062	0.0985675	0.09729	0.0960124	0.0947348	0.0934331	0.0926587	0.090902	0.0896244	0.0883468	0.0934516	0.0857916	0.0967188	0.0832364	0.0819588	0.0806812	0.0828743	0.078126	0.0768484	0.0755708	0.0742932	0.0730156	0.0736342
chronic.renal.failure	0.00759878	0.00759878	0.00759878	0.00759878	0.00759878	0.00759878	0.00759878	0.00759878	0.00759878	0.00759878	0.00759878	0.00759878	0.00759878	0.00759878	0.00759878	0.00759878	0.00759878	0.00759878	0.00759878	0.00759878	0.00759878	0.00759878	0.00759878	0.00759878	0.00759878	0.00759878	0.00759878	0.00759878	0.00759878	0.00759878	0.00759878	0.00759878	0.00759878	0.00759878	0.00759878	0.00759878	0.00759878	0.00759878	0.00759878	0.00759878	0.00759878	0.00759878	0.00759878	0.00759878	0.00759878	0.00759878	0.00759878	0.00759878
renal.tumor	0.00607903	0.00607903	0.00607903	0.00607903	0.00607903	0.00607903	0.00607903	0.00607903	0.00607903	0.00607903	0.00607903	0.00607903	0.00607903	0.00607903	0.00607903	0.00607903	0.00607903	0.00607903	0.00607903	0.00607903	0.00607903	0.00607903	0.00607903	0.00607903	0.00607903	0.00607903	0.00607903	0.00607903	0.00607903	0.00607903	0.00607903	0.00607903	0.00607903	0.00607903	0.00607903	0.00607903	0.00607903	0.00607903	0.00607903	0.00607903	0.00607903	0.00607903	0.00607903	0.00607903	0.00607903	0.00607903	0.00607903	0.00607903
renal.papillary.necrosis	-0.00921189	-0.0109013	-0.0236627	-0.0302049	-0.0363541	-0.0448383	-0.0533225	-0.0618068	-0.070291	-0.0787753	-0.0872595	-0.0957438	-0.104228	-0.112712	-0.121196	-0.129681	-0.138165	-0.146649	-0.155133	-0.163618	-0.172102	-0.180586	-0.18907	-0.197555	-0.206039	-0.214523	-0.223007	-0.231492	-0.239976	-0.24846	-0.256944	-0.265429	-0.273913	-0.282397	-0.290881	-0.299366	-0.307114	-0.316334	-0.324818	-0.333303	-0.341787	-0.350271	-0.358755	-0.367239	-0.375724	-0.384208	-0.392692	-0.401176
Acute.tubular.necrosis	0.00151976	0.00151976	0.00151976	0.00151976	0.00151976	0.00151976	0.00151976	0.00151976	0.00151976	0.00151976	0.00151976	0.00151976	0.00151976	0.00151976	0.00151976	0.00151976	0.00151976	0.00151976	0.00151976	0.00151976	0.00151976	0.00151976	0.00151976	0.00151976	0.00151976	0.00151976	0.00151976	0.00151976	0.00151976	0.00151976	0.00151976	0.00151976	0.00151976	0.00151976	0.00151976	0.00151976	0.00151976	0.00151976	0.00151976	0.00151976	0.00151976	0.00151976	0.00151976	0.00151976	0.00151976	0.00151976	0.00151976	0.00151976
renal.cyst	0.00759878	0.00759878	0.00759878	0.00759878	0.00759878	0.00759878	0.00759878	0.00759878	0.00759878	0.00759878	0.00759878	0.00759878	0.00759878	0.00759878	0.00759878	0.00759878	0.00759878	0.00759878	0.00759878	0.00759878	0.00759878	0.00759878	0.00759878	0.00759878	0.00759878	0.00759878	0.00759878	0.00759878	0.00759878	0.00759878	0.00759878	0.00759878	0.00759878	0.00759878	0.00759878	0.00759878	0.00759878	0.00759878	0.00759878	0.00759878	0.00759878	0.00759878	0.00759878	0.00759878	0.00759878	0.00759878	0.00759878	0.00759878
polycystic.kidney	0.00303951	0.00303951	0.00303951	0.00303951	0.00303951	0.00303951	0.00303951	0.00303951	0.00303951	0.00303951	0.00303951	0.00303951	0.00303951	0.00303951	0.00303951	0.00303951	0.00303951	0.00303951	0.00303951	0.00303951	0.00303951	0.00303951	0.00303951	0.00303951	0.00303951	0.00303951	0.00303951	0.00303951	0.00303951	0.00303951	0.00303951	0.00303951	0.00303951	0.00303951	0.00303951	0.00303951	0.00303951	0.00303951	0.00303951	0.00303951	0.00303951	0.00303951	0.00303951	0.00303951	0.00303951	0.00303951	0.00303951	0.00303951
labyrinthitis	0.0131923	0.0131923	0.0131923	0.0131923	0.0131923	0.0131923	0.0131923	0.0131923	0.0131923	0.0131923	0.0131923	0.0131923	0.0131923	0.0131923	0.0131923	0.0131923	0.0131923	0.0131923	0.0131923	0.0131923	0.0131923	0.0131923	0.0131923	0.0131923	0.0131923	0.0131923	0.0131923	0.0131923	0.0131923	0.0131923	0.0131923	0.0131923	0.0131923	0.0131923	0.0131923	0.0131923	0.0131923	0.0131923	0.0131923	0.0131923	0.0131923	0.0131923	0.0131923	0.0131923	0.0131923	0.0131923	0.0131923	0.0131923
lacrimation.disorder	0.0334347	0.0334347	0.0334347	0.0334347	0.0334347	0.0334347	0.0334347	0.0334347	0.0334347	0.0334347	0.0334347	0.0334347	0.0334347	0.0334347	0.0334347	0.0334347	0.0334347	0.0334347	0.0334347	0.0334347	0.0334347	0.0334347	0.0334347	0.0334347	0.0334347	0.0334347	0.0334347	0.0334347	0.0334347	0.0334347	0.0334347	0.0334347	0.0334347	0.0334347	0.0334347	0.0334347	0.0334347	0.0334347	0.0334347	0.0334347	0.0334347	0.0334347	0.0334347	0.0334347	0.0334347	0.0334347	0.0334347	0.0334347
lactose.intolerance	0.00303951	0.00303951	0.00303951	0.00303951	0.00303951	0.00303951	0.00303951	0.00303951	0.00303951	0.00303951	0.00303951	0.00303951	0.00303951	0.00303951	0.00303951	0.00303951	0.00303951	0.00303951	0.00303951	0.00303951	0.00303951	0.00303951	0.00303951	0.00303951	0.00303951	0.00303951	0.00303951	0.00303951	0.00303951	0.00303951	0.00303951	0.00303951	0.00303951	0.00303951	0.00303951	0.00303951	0.00303951	0.00303951	0.00303951	0.00303951	0.00303951	0.00303951	0.00303951	0.00303951	0.00303951	0.00303951	0.00303951	0.00303951
laryngeal.neoplasia	0.00455927	0.00455927	0.00455927	0.00455927	0.00455927	0.00455927	0.00455927	0.00455927	0.00455927	0.00455927	0.00455927	0.00455927	0.00455927	0.00455927	0.00455927	0.00455927	0.00455927	0.00455927	0.00455927	0.00455927	0.00455927	0.00455927	0.00455927	0.00455927	0.00455927	0.00455927	0.00455927	0.00455927	0.00455927	0.00455927	0.00455927	0.00455927	0.00455927	0.00455927	0.00455927	0.00455927	0.00455927	0.00455927	0.00455927	0.00455927	0.00455927	0.00455927	0.00455927	0.00455927	0.00455927	0.00455927	0.00455927	0.00455927
laryngitis	0.0783809	0.0743765	0.0663701	0.079209	0.0500639	0.0360817	0.0338555	0.0257514	0.0176472	0.00956515	0.00178687	-0.00666539	-0.0147696	-0.0228738	-0.0333872	-0.0390821	-0.0471863	-0.0552905	-0.0633947	-0.0714989	-0.0796031	-0.0877072	-0.0958114	-0.104816	-0.11202	-0.13935	-0.128228	-0.136085	-0.144437	-0.152541	-0.160645	-0.150991	-0.176853	-0.184957	-0.193062	-0.201166	-0.20927	-0.209485	-0.225478	-0.233583	-0.198351	-0.213329	-0.257895	-0.265999	-0.274103	-0.282208	-0.290312	-0.298416
left.bundle.branch.block	0.00303951	0.00303951	0.00303951	0.00303951	0.00303951	0.00303951	0.00303951	0.00303951	0.00303951	0.00303951	0.00303951	0.00303951	0.00303951	0.00303951	0.00303951	0.00303951	0.00303951	0.00303951	0.00303951	0.00303951	0.00303951	0.00303951	0.00303951	0.00303951	0.00303951	0.00303951	0.00303951	0.00303951	0.00303951	0.00303951	0.00303951	0.00303951	0.00303951	0.00303951	0.00303951	0.00303951	0.00303951	0.00303951	0.00303951	0.00303951	0.00303951	0.00303951	0.00303951	0.00303951	0.00303951	0.00303951	0.00303951	0.00303951
leg.cramps	0.142423	0.142423	0.177066	0.166792	0.142423	0.124198	0.142423	0.142423	0.142423	0.183515	0.249576	0.142423	0.142423	0.14296	0.142423	0.149055	0.142423	0.142423	0.142423	0.142423	0.159854	0.142423	0.142423	0.154929	0.142423	0.0942943	0.142423	0.142423	0.142423	0.142423	0.142423	0.142552	0.142423	0.142423	0.142423	0.142423	0.142423	0.151717	0.142423	0.142423	0.142423	0.144285	0.142423	0.142423	0.142423	0.142423	0.142423	0.142423
leg.pain	0.0592705	0.0592705	0.0592705	0.0592705	0.0592705	0.0592705	0.0592705	0.0592705	0.0592705	0.0592705	0.0592705	0.0592705	0.0592705	0.0592705	0.0592705	0.0592705	0.0592705	0.0592705	0.0592705	0.0592705	0.0592705	0.0592705	0.0592705	0.0592705	0.0592705	0.0592705	0.0592705	0.0592705	0.0592705	0.0592705	0.0592705	0.0592705	0.0592705	0.0592705	0.0592705	0.0592705	0.0592705	0.0592705	0.0592705	0.0592705	0.0592705	0.0592705	0.0592705	0.0592705	0.0592705	0.0592705	0.0592705	0.0592705
Leriche.syndrome	0.00151976	0.00151976	0.00151976	0.00151976	0.00151976	0.00151976	0.00151976	0.00151976	0.00151976	0.00151976	0.00151976	0.00151976	0.00151976	0.00151976	0.00151976	0.00151976	0.00151976	0.00151976	0.00151976	0.00151976	0.00151976	0.00151976	0.00151976	0.00151976	0.00151976	0.00151976	0.00151976	0.00151976	0.00151976	0.00151976	0.00151976	0.00151976	0.00151976	0.00151976	0.00151976	0.00151976	0.00151976	0.00151976	0.00151976	0.00151976	0.00151976	0.00151976	0.00151976	0.00151976	0.00151976	0.00151976	0.00151976	0.00151976
leukemia	0.0319149	0.0319149	0.0319149	0.0319149	0.0319149	0.0319149	0.0319149	0.0319149	0.0319149	0.0319149	0.0319149	0.0319149	0.0319149	0.0319149	0.0319149	0.0319149	0.0319149	0.0319149	0.0319149	0.0319149	0.0319149	0.0319149	0.0319149	0.0319149	0.0319149	0.0319149	0.0319149	0.0319149	0.0319149	0.0319149	0.0319149	0.0319149	0.0319149	0.0319149	0.0319149	0.0319149	0.0319149	0.0319149	0.0319149	0.0319149	0.0319149	0.0319149	0.0319149	0.0319149	0.0319149	0.0319149	0.0319149	0.0319149
lymphocytic.leukemia	0.00303951	0.00303951	0.00303951	0.00303951	0.00303951	0.00303951	0.00303951	0.00303951	0.00303951	0.00303951	0.00303951	0.00303951	0.00303951	0.00303951	0.00303951	0.00303951	0.00303951	0.00303951	0.00303951	0.00303951	0.00303951	0.00303951	0.00303951	0.00303951	0.00303951	0.00303951	0.00303951	0.00303951	0.00303951	0.00303951	0.00303951	0.00303951	0.00303951	0.00303951	0.00303951	0.00303951	0.00303951	0.00303951	0.00303951	0.00303951	0.00303951	0.00303951	0.00303951	0.00303951	0.00303951	0.00303951	0.00303951	0.00303951
acute.lymphoblastic.leukemia	0.00303951	0.00303951	0.00303951	0.00303951	0.00303951	0.00303951	0.00303951	0.00303951	0.00303951	0.00303951	0.00303951	0.00303951	0.00303951	0.00303951	0.00303951	0.00303951	0.00303951	0.00303951	0.00303951	0.00303951	0.00303951	0.00303951	0.00303951	0.00303951	0.00303951	0.00303951	0.00303951	0.00303951	0.00303951	0.00303951	0.00303951	0.00303951	0.00303951	0.00303951	0.00303951	0.00303951	0.00303951	0.00303951	0.00303951	0.00303951	0.00303951	0.00303951	0.00303951	0.00303951	0.00303951	0.00303951	0.00303951	0.00303951
chronic.lymphocytic.leukemia	0.00303951	0.00303951	0.00303951	0.00303951	0.00303951	0.00303951	0.00303951	0.00303951	0.00303951	0.00303951	0.00303951	0.00303951	0.00303951	0.00303951	0.00303951	0.00303951	0.00303951	0.00303951	0.00303951	0.00303951	0.00303951	0.00303951	0.00303951	0.00303951	0.00303951	0.00303951	0.00303951	0.00303951	0.00303951	0.00303951	0.00303951	0.00303951	0.00303951	0.00303951	0.00303951	0.00303951	0.00303951	0.00303951	0.00303951	0.00303951	0.00303951	0.00303951	0.00303951	0.00303951	0.00303951	0.00303951	0.00303951	0.00303951
AML	0.0121581	0.0121581	0.0121581	0.0121581	0.0121581	0.0121581	0.0121581	0.0121581	0.0121581	0.0121581	0.0121581	0.0121581	0.0121581	0.0121581	0.0121581	0.0121581	0.0121581	0.0121581	0.0121581	0.0121581	0.0121581	0.0121581	0.0121581	0.0121581	0.0121581	0.0121581	0.0121581	0.0121581	0.0121581	0.0121581	0.0121581	0.0121581	0.0121581	0.0121581	0.0121581	0.0121581	0.0121581	0.0121581	0.0121581	0.0121581	0.0121581	0.0121581	0.0121581	0.0121581	0.0121581	0.0121581	0.0121581	0.0121581
myelogenous.leukemia	0.00455927	0.00455927	0.00455927	0.00455927	0.00455927	0.00455927	0.00455927	0.00455927	0.00455927	0.00455927	0.00455927	0.00455927	0.00455927	0.00455927	0.00455927	0.00455927	0.00455927	0.00455927	0.00455927	0.00455927	0.00455927	0.00455927	0.00455927	0.00455927	0.00455927	0.00455927	0.00455927	0.00455927	0.00455927	0.00455927	0.00455927	0.00455927	0.00455927	0.00455927	0.00455927	0.00455927	0.00455927	0.00455927	0.00455927	0.00455927	0.00455927	0.00455927	0.00455927	0.00455927	0.00455927	0.00455927	0.00455927	0.00455927
chronic.myeloid.leukemia	0.00303951	0.00303951	0.00303951	0.00303951	0.00303951	0.00303951	0.00303951	0.00303951	0.00303951	0.00303951	0.00303951	0.00303951	0.00303951	0.00303951	0.00303951	0.00303951	0.00303951	0.00303951	0.00303951	0.00303951	0.00303951	0.00303951	0.00303951	0.00303951	0.00303951	0.00303951	0.00303951	0.00303951	0.00303951	0.00303951	0.00303951	0.00303951	0.00303951	0.00303951	0.00303951	0.00303951	0.00303951	0.00303951	0.00303951	0.00303951	0.00303951	0.00303951	0.00303951	0.00303951	0.00303951	0.00303951	0.00303951	0.00303951
leukocytosis	0.103213	0.103213	0.115183	0.103213	0.103213	0.0901765	0.103213	0.103213	0.103213	0.128876	0.136151	0.103213	0.103213	0.103213	0.103213	0.104029	0.103213	0.103213	0.103213	0.103213	0.111551	0.103213	0.103213	0.104731	0.103213	0.0973703	0.103213	0.105148	0.103213	0.103213	0.103213	0.109034	0.103213	0.103213	0.103213	0.103213	0.103213	0.106084	0.103213	0.103213	0.16653	0.116264	0.103213	0.103213	0.103213	0.103213	0.103213	0.103213
progressive.multifocal.leukoencephalopathy	0.00455927	0.00455927	0.00455927	0.00455927	0.00455927	0.00455927	0.00455927	0.00455927	0.00455927	0.00455927	0.00455927	0.00455927	0.00455927	0.00455927	0.00455927	0.00455927	0.00455927	0.00455927	0.00455927	0.00455927	0.00455927	0.00455927	0.00455927	0.00455927	0.00455927	0.00455927	0.00455927	0.00455927	0.00455927	0.00455927	0.00455927	0.00455927	0.00455927	0.00455927	0.00455927	0.00455927	0.00455927	0.00455927	0.00455927	0.00455927	0.00455927	0.00455927	0.00455927	0.00455927	0.00455927	0.00455927	0.00455927	0.00455927
leukopenia	0.400229	0.401862	0.413828	0.405128	0.406761	0.313169	0.410027	0.41166	0.413293	0.408764	0.394612	0.418043	0.419825	0.425645	0.407824	0.420846	0.426357	0.42799	0.429623	0.431256	0.450391	0.434522	0.436155	0.437357	0.439421	0.416284	0.442687	0.44432	0.445953	0.447586	0.446619	0.454277	0.452485	0.454118	0.455752	0.457385	0.459018	0.468672	0.462284	0.46428	0.530379	0.471394	0.468816	0.470449	0.472082	0.473715	0.475348	0.481288
leukoplakia	0.00151976	0.00151976	0.00151976	0.00151976	0.00151976	0.00151976	0.00151976	0.00151976	0.00151976	0.00151976	0.00151976	0.00151976	0.00151976	0.00151976	0.00151976	0.00151976	0.00151976	0.00151976	0.00151976	0.00151976	0.00151976	0.00151976	0.00151976	0.00151976	0.00151976	0.00151976	0.00151976	0.00151976	0.00151976	0.00151976	0.00151976	0.00151976	0.00151976	0.00151976	0.00151976	0.00151976	0.00151976	0.00151976	0.00151976	0.00151976	0.00151976	0.00151976	0.00151976	0.00151976	0.00151976	0.00151976	0.00151976	0.00151976
leukoplakia.of.mouth	0.00607903	0.00607903	0.00607903	0.00607903	0.00607903	0.00607903	0.00607903	0.00607903	0.00607903	0.00607903	0.00607903	0.00607903	0.00607903	0.00607903	0.00607903	0.00607903	0.00607903	0.00607903	0.00607903	0.00607903	0.00607903	0.00607903	0.00607903	0.00607903	0.00607903	0.00607903	0.00607903	0.00607903	0.00607903	0.00607903	0.00607903	0.00607903	0.00607903	0.00607903	0.00607903	0.00607903	0.00607903	0.00607903	0.00607903	0.00607903	0.00607903	0.00607903	0.00607903	0.00607903	0.00607903	0.00607903	0.00607903	0.00607903
lichen	0.00303951	0.00303951	0.00303951	0.00303951	0.00303951	0.00303951	0.00303951	0.00303951	0.00303951	0.00303951	0.00303951	0.00303951	0.00303951	0.00303951	0.00303951	0.00303951	0.00303951	0.00303951	0.00303951	0.00303951	0.00303951	0.00303951	0.00303951	0.00303951	0.00303951	0.00303951	0.00303951	0.00303951	0.00303951	0.00303951	0.00303951	0.00303951	0.00303951	0.00303951	0.00303951	0.00303951	0.00303951	0.00303951	0.00303951	0.00303951	0.00303951	0.00303951	0.00303951	0.00303951	0.00303951	0.00303951	0.00303951	0.00303951
lichen.planus	0.0121581	0.0121581	0.0121581	0.0121581	0.0121581	0.0121581	0.0121581	0.0121581	0.0121581	0.0121581	0.0121581	0.0121581	0.0121581	0.0121581	0.0121581	0.0121581	0.0121581	0.0121581	0.0121581	0.0121581	0.0121581	0.0121581	0.0121581	0.0121581	0.0121581	0.0121581	0.0121581	0.0121581	0.0121581	0.0121581	0.0121581	0.0121581	0.0121581	0.0121581	0.0121581	0.0121581	0.0121581	0.0121581	0.0121581	0.0121581	0.0121581	0.0121581	0.0121581	0.0121581	0.0121581	0.0121581	0.0121581	0.0121581
Lipodystrophy	0.00151976	0.00151976	0.00151976	0.00151976	0.00151976	0.00151976	0.00151976	0.00151976	0.00151976	0.00151976	0.00151976	0.00151976	0.00151976	0.00151976	0.00151976	0.00151976	0.00151976	0.00151976	0.00151976	0.00151976	0.00151976	0.00151976	0.00151976	0.00151976	0.00151976	0.00151976	0.00151976	0.00151976	0.00151976	0.00151976	0.00151976	0.00151976	0.00151976	0.00151976	0.00151976	0.00151976	0.00151976	0.00151976	0.00151976	0.00151976	0.00151976	0.00151976	0.00151976	0.00151976	0.00151976	0.00151976	0.00151976	0.00151976
lipoma	0.00759878	0.00759878	0.00759878	0.00759878	0.00759878	0.00759878	0.00759878	0.00759878	0.00759878	0.00759878	0.00759878	0.00759878	0.00759878	0.00759878	0.00759878	0.00759878	0.00759878	0.00759878	0.00759878	0.00759878	0.00759878	0.00759878	0.00759878	0.00759878	0.00759878	0.00759878	0.00759878	0.00759878	0.00759878	0.00759878	0.00759878	0.00759878	0.00759878	0.00759878	0.00759878	0.00759878	0.00759878	0.00759878	0.00759878	0.00759878	0.00759878	0.00759878	0.00759878	0.00759878	0.00759878	0.00759878	0.00759878	0.00759878
liver.abscess	0.00151976	0.00151976	0.00151976	0.00151976	0.00151976	0.00151976	0.00151976	0.00151976	0.00151976	0.00151976	0.00151976	0.00151976	0.00151976	0.00151976	0.00151976	0.00151976	0.00151976	0.00151976	0.00151976	0.00151976	0.00151976	0.00151976	0.00151976	0.00151976	0.00151976	0.00151976	0.00151976	0.00151976	0.00151976	0.00151976	0.00151976	0.00151976	0.00151976	0.00151976	0.00151976	0.00151976	0.00151976	0.00151976	0.00151976	0.00151976	0.00151976	0.00151976	0.00151976	0.00151976	0.00151976	0.00151976	0.00151976	0.00151976
cirrhosis	0.0349544	0.0349544	0.0349544	0.0349544	0.0349544	0.0349544	0.0349544	0.0349544	0.0349544	0.0349544	0.0349544	0.0349544	0.0349544	0.0349544	0.0349544	0.0349544	0.0349544	0.0349544	0.0349544	0.0349544	0.0349544	0.0349544	0.0349544	0.0349544	0.0349544	0.0349544	0.0349544	0.0349544	0.0349544	0.0349544	0.0349544	0.0349544	0.0349544	0.0349544	0.0349544	0.0349544	0.0349544	0.0349544	0.0349544	0.0349544	0.0349544	0.0349544	0.0349544	0.0349544	0.0349544	0.0349544	0.0349544	0.0349544
liver.disease	0.0425532	0.0425532	0.0425532	0.0425532	0.0425532	0.0425532	0.0425532	0.0425532	0.0425532	0.0425532	0.0425532	0.0425532	0.0425532	0.0425532	0.0425532	0.0425532	0.0425532	0.0425532	0.0425532	0.0425532	0.0425532	0.0425532	0.0425532	0.0425532	0.0425532	0.0425532	0.0425532	0.0425532	0.0425532	0.0425532	0.0425532	0.0425532	0.0425532	0.0425532	0.0425532	0.0425532	0.0425532	0.0425532	0.0425532	0.0425532	0.0425532	0.0425532	0.0425532	0.0425532	0.0425532	0.0425532	0.0425532	0.0425532
Hepatic.neoplasms	0.00455927	0.00455927	0.00455927	0.00455927	0.00455927	0.00455927	0.00455927	0.00455927	0.00455927	0.00455927	0.00455927	0.00455927	0.00455927	0.00455927	0.00455927	0.00455927	0.00455927	0.00455927	0.00455927	0.00455927	0.00455927	0.00455927	0.00455927	0.00455927	0.00455927	0.00455927	0.00455927	0.00455927	0.00455927	0.00455927	0.00455927	0.00455927	0.00455927	0.00455927	0.00455927	0.00455927	0.00455927	0.00455927	0.00455927	0.00455927	0.00455927	0.00455927	0.00455927	0.00455927	0.00455927	0.00455927	0.00455927	0.00455927
low.back.pain	0.0106383	0.0106383	0.0106383	0.0106383	0.0106383	0.0106383	0.0106383	0.0106383	0.0106383	0.0106383	0.0106383	0.0106383	0.0106383	0.0106383	0.0106383	0.0106383	0.0106383	0.0106383	0.0106383	0.0106383	0.0106383	0.0106383	0.0106383	0.0106383	0.0106383	0.0106383	0.0106383	0.0106383	0.0106383	0.0106383	0.0106383	0.0106383	0.0106383	0.0106383	0.0106383	0.0106383	0.0106383	0.0106383	0.0106383	0.0106383	0.0106383	0.0106383	0.0106383	0.0106383	0.0106383	0.0106383	0.0106383	0.0106383
lower.GI.bleeding	0.00151976	0.00151976	0.00151976	0.00151976	0.00151976	0.00151976	0.00151976	0.00151976	0.00151976	0.00151976	0.00151976	0.00151976	0.00151976	0.00151976	0.00151976	0.00151976	0.00151976	0.00151976	0.00151976	0.00151976	0.00151976	0.00151976	0.00151976	0.00151976	0.00151976	0.00151976	0.00151976	0.00151976	0.00151976	0.00151976	0.00151976	0.00151976	0.00151976	0.00151976	0.00151976	0.00151976	0.00151976	0.00151976	0.00151976	0.00151976	0.00151976	0.00151976	0.00151976	0.00151976	0.00151976	0.00151976	0.00151976	0.00151976
Breast.lump	0.00607903	0.00607903	0.00607903	0.00607903	0.00607903	0.00607903	0.00607903	0.00607903	0.00607903	0.00607903	0.00607903	0.00607903	0.00607903	0.00607903	0.00607903	0.00607903	0.00607903	0.00607903	0.00607903	0.00607903	0.00607903	0.00607903	0.00607903	0.00607903	0.00607903	0.00607903	0.00607903	0.00607903	0.00607903	0.00607903	0.00607903	0.00607903	0.00607903	0.00607903	0.00607903	0.00607903	0.00607903	0.00607903	0.00607903	0.00607903	0.00607903	0.00607903	0.00607903	0.00607903	0.00607903	0.00607903	0.00607903	0.00607903
lung.abscess	0.00151976	0.00151976	0.00151976	0.00151976	0.00151976	0.00151976	0.00151976	0.00151976	0.00151976	0.00151976	0.00151976	0.00151976	0.00151976	0.00151976	0.00151976	0.00151976	0.00151976	0.00151976	0.00151976	0.00151976	0.00151976	0.00151976	0.00151976	0.00151976	0.00151976	0.00151976	0.00151976	0.00151976	0.00151976	0.00151976	0.00151976	0.00151976	0.00151976	0.00151976	0.00151976	0.00151976	0.00151976	0.00151976	0.00151976	0.00151976	0.00151976	0.00151976	0.00151976	0.00151976	0.00151976	0.00151976	0.00151976	0.00151976
lung.disorder	0.0668693	0.0668693	0.0668693	0.0668693	0.0668693	0.0668693	0.0668693	0.0668693	0.0668693	0.0668693	0.0668693	0.0668693	0.0668693	0.0668693	0.0668693	0.0668693	0.0668693	0.0668693	0.0668693	0.0668693	0.0668693	0.0668693	0.0668693	0.0668693	0.0668693	0.0668693	0.0668693	0.0668693	0.0668693	0.0668693	0.0668693	0.0668693	0.0668693	0.0668693	0.0668693	0.0668693	0.0668693	0.0668693	0.0668693	0.0668693	0.0668693	0.0668693	0.0668693	0.0668693	0.0668693	0.0668693	0.0668693	0.0668693
COPD	0.0227964	0.0227964	0.0227964	0.0227964	0.0227964	0.0227964	0.0227964	0.0227964	0.0227964	0.0227964	0.0227964	0.0227964	0.0227964	0.0227964	0.0227964	0.0227964	0.0227964	0.0227964	0.0227964	0.0227964	0.0227964	0.0227964	0.0227964	0.0227964	0.0227964	0.0227964	0.0227964	0.0227964	0.0227964	0.0227964	0.0227964	0.0227964	0.0227964	0.0227964	0.0227964	0.0227964	0.0227964	0.0227964	0.0227964	0.0227964	0.0227964	0.0227964	0.0227964	0.0227964	0.0227964	0.0227964	0.0227964	0.0227964
lung.neoplasms	0.00151976	0.00151976	0.00151976	0.00151976	0.00151976	0.00151976	0.00151976	0.00151976	0.00151976	0.00151976	0.00151976	0.00151976	0.00151976	0.00151976	0.00151976	0.00151976	0.00151976	0.00151976	0.00151976	0.00151976	0.00151976	0.00151976	0.00151976	0.00151976	0.00151976	0.00151976	0.00151976	0.00151976	0.00151976	0.00151976	0.00151976	0.00151976	0.00151976	0.00151976	0.00151976	0.00151976	0.00151976	0.00151976	0.00151976	0.00151976	0.00151976	0.00151976	0.00151976	0.00151976	0.00151976	0.00151976	0.00151976	0.00151976
discoid.lupus.erythematosis	0.00151976	0.00151976	0.00151976	0.00151976	0.00151976	0.00151976	0.00151976	0.00151976	0.00151976	0.00151976	0.00151976	0.00151976	0.00151976	0.00151976	0.00151976	0.00151976	0.00151976	0.00151976	0.00151976	0.00151976	0.00151976	0.00151976	0.00151976	0.00151976	0.00151976	0.00151976	0.00151976	0.00151976	0.00151976	0.00151976	0.00151976	0.00151976	0.00151976	0.00151976	0.00151976	0.00151976	0.00151976	0.00151976	0.00151976	0.00151976	0.00151976	0.00151976	0.00151976	0.00151976	0.00151976	0.00151976	0.00151976	0.00151976
lupus	0.127183	0.12754	0.20488	0.185045	0.213798	0.240887	0.271304	0.300057	0.32881	0.357562	0.380804	0.415068	0.443821	0.476123	0.503652	0.531887	0.558832	0.587585	0.616338	0.645091	0.69807	0.702597	0.731349	0.749389	0.788855	0.813778	0.846361	0.911512	0.903866	0.932619	0.961372	0.995279	1.01888	1.04763	1.07638	1.10514	1.13389	1.19217	1.19139	1.22015	1.28996	1.27791	1.30641	1.33516	1.36391	1.39266	1.42142	1.45017
adenitis	0.0086582	0.0086582	0.0086582	0.0086582	0.0086582	0.00725143	0.0086582	0.0086582	0.0086582	0.0086582	0.0086582	0.0086582	0.0086582	0.0086582	0.0086582	0.0086582	0.0086582	0.0086582	0.0086582	0.0086582	0.0086582	0.0086582	0.0086582	0.0086582	0.0086582	0.0059168	0.0086582	0.0086582	0.0086582	0.0086582	0.00795556	0.0152665	0.0086582	0.0086582	0.0086582	0.0086582	0.0086582	0.0220447	0.0086582	0.0086582	0.0086582	0.0136217	0.0086582	0.0086582	0.0086582	0.0086582	0.0086582	0.0086582
lymphangitis	0.00759878	0.00759878	0.00759878	0.00759878	0.00759878	0.00759878	0.00759878	0.00759878	0.00759878	0.00759878	0.00759878	0.00759878	0.00759878	0.00759878	0.00759878	0.00759878	0.00759878	0.00759878	0.00759878	0.00759878	0.00759878	0.00759878	0.00759878	0.00759878	0.00759878	0.00759878	0.00759878	0.00759878	0.00759878	0.00759878	0.00759878	0.00759878	0.00759878	0.00759878	0.00759878	0.00759878	0.00759878	0.00759878	0.00759878	0.00759878	0.00759878	0.00759878	0.00759878	0.00759878	0.00759878	0.00759878	0.00759878	0.00759878
Lymphatic.Disorders	0.00759878	0.00759878	0.00759878	0.00759878	0.00759878	0.00759878	0.00759878	0.00759878	0.00759878	0.00759878	0.00759878	0.00759878	0.00759878	0.00759878	0.00759878	0.00759878	0.00759878	0.00759878	0.00759878	0.00759878	0.00759878	0.00759878	0.00759878	0.00759878	0.00759878	0.00759878	0.00759878	0.00759878	0.00759878	0.00759878	0.00759878	0.00759878	0.00759878	0.00759878	0.00759878	0.00759878	0.00759878	0.00759878	0.00759878	0.00759878	0.00759878	0.00759878	0.00759878	0.00759878	0.00759878	0.00759878	0.00759878	0.00759878
lymphedema	0.0243161	0.0243161	0.0243161	0.0243161	0.0243161	0.0243161	0.0243161	0.0243161	0.0243161	0.0243161	0.0243161	0.0243161	0.0243161	0.0243161	0.0243161	0.0243161	0.0243161	0.0243161	0.0243161	0.0243161	0.0243161	0.0243161	0.0243161	0.0243161	0.0243161	0.0243161	0.0243161	0.0243161	0.0243161	0.0243161	0.0243161	0.0243161	0.0243161	0.0243161	0.0243161	0.0243161	0.0243161	0.0243161	0.0243161	0.0243161	0.0243161	0.0243161	0.0243161	0.0243161	0.0243161	0.0243161	0.0243161	0.0243161
lymphocytosis	0.0222019	0.0222019	0.0464842	0.0222019	0.0222019	0.0222019	0.0222019	0.0222019	0.0222019	0.0222019	0.0222019	0.0222019	0.0222019	0.0222019	0.0222019	0.0222019	0.0222019	0.0222019	0.0222019	0.0222019	0.034343	0.0222019	0.0222019	0.0222019	0.0222019	0.0222019	0.0222019	0.0222019	0.0222019	0.0222019	0.0222019	0.0222019	0.0222019	0.0222019	0.0222019	0.0222019	0.0222019	0.0222019	0.0222019	0.0222019	0.0222019	0.0222019	0.0222019	0.0222019	0.0222019	0.0222019	0.0222019	0.0222019
lymphoma	0.0440595	0.0440595	0.0483273	0.0440595	0.0440595	0.0440595	0.0440595	0.0440595	0.0440595	0.0440595	0.0440595	0.0440595	0.0440595	0.044199	0.0439086	0.0440595	0.0440595	0.0440595	0.0440595	0.0440595	0.0467436	0.0440595	0.0440595	0.04399	0.0440595	0.0440595	0.0440595	0.0440595	0.0440595	0.0440595	0.0440595	0.0443608	0.0440595	0.0440595	0.0440595	0.0440595	0.0440595	0.0566158	0.0440595	0.0440595	0.0440595	0.0449505	0.0440595	0.0440595	0.0440595	0.0440595	0.0440595	0.0440595
lymphopenia	0.0364742	0.0364742	0.0364742	0.0364742	0.0364742	0.0364742	0.0364742	0.0364742	0.0364742	0.0364742	0.0364742	0.0364742	0.0364742	0.0364742	0.0364742	0.0364742	0.0364742	0.0364742	0.0364742	0.0364742	0.0364742	0.0364742	0.0364742	0.0364742	0.0364742	0.0364742	0.0364742	0.0364742	0.0364742	0.0364742	0.0364742	0.0364742	0.0364742	0.0364742	0.0364742	0.0364742	0.0364742	0.0364742	0.0364742	0.0364742	0.0364742	0.0364742	0.0364742	0.0364742	0.0364742	0.0364742	0.0364742	0.0364742
macroglossia	0.00151976	0.00151976	0.00151976	0.00151976	0.00151976	0.00151976	0.00151976	0.00151976	0.00151976	0.00151976	0.00151976	0.00151976	0.00151976	0.00151976	0.00151976	0.00151976	0.00151976	0.00151976	0.00151976	0.00151976	0.00151976	0.00151976	0.00151976	0.00151976	0.00151976	0.00151976	0.00151976	0.00151976	0.00151976	0.00151976	0.00151976	0.00151976	0.00151976	0.00151976	0.00151976	0.00151976	0.00151976	0.00151976	0.00151976	0.00151976	0.00151976	0.00151976	0.00151976	0.00151976	0.00151976	0.00151976	0.00151976	0.00151976
macular.degeneration	0.00911854	0.00911854	0.00911854	0.00911854	0.00911854	0.00911854	0.00911854	0.00911854	0.00911854	0.00911854	0.00911854	0.00911854	0.00911854	0.00911854	0.00911854	0.00911854	0.00911854	0.00911854	0.00911854	0.00911854	0.00911854	0.00911854	0.00911854	0.00911854	0.00911854	0.00911854	0.00911854	0.00911854	0.00911854	0.00911854	0.00911854	0.00911854	0.00911854	0.00911854	0.00911854	0.00911854	0.00911854	0.00911854	0.00911854	0.00911854	0.00911854	0.00911854	0.00911854	0.00911854	0.00911854	0.00911854	0.00911854	0.00911854
malabsorption	0.00455927	0.00455927	0.00455927	0.00455927	0.00455927	0.00455927	0.00455927	0.00455927	0.00455927	0.00455927	0.00455927	0.00455927	0.00455927	0.00455927	0.00455927	0.00455927	0.00455927	0.00455927	0.00455927	0.00455927	0.00455927	0.00455927	0.00455927	0.00455927	0.00455927	0.00455927	0.00455927	0.00455927	0.00455927	0.00455927	0.00455927	0.00455927	0.00455927	0.00455927	0.00455927	0.00455927	0.00455927	0.00455927	0.00455927	0.00455927	0.00455927	0.00455927	0.00455927	0.00455927	0.00455927	0.00455927	0.00455927	0.00455927
serotonin.syndrome	0.0163357	0.0163357	0.0164168	0.0163357	0.0163357	0.0157954	0.0163357	0.0163357	0.0163357	0.0163541	0.0166242	0.0163357	0.0163357	0.0163357	0.0163357	0.0163357	0.0163357	0.0163357	0.0163357	0.0163357	0.0163357	0.0163357	0.0163357	0.0163357	0.0163357	0.0153021	0.0163357	0.016541	0.0163357	0.0163357	0.0160708	0.0188273	0.0163357	0.0163357	0.0163357	0.0163357	0.0163357	0.0221658	0.0163357	0.0163357	0.0163357	0.018275	0.0163357	0.0163357	0.0163357	0.0163357	0.0163357	0.0163357
malignant.hyperthermia	0.00911854	0.00911854	0.00911854	0.00911854	0.00911854	0.00911854	0.00911854	0.00911854	0.00911854	0.00911854	0.00911854	0.00911854	0.00911854	0.00911854	0.00911854	0.00911854	0.00911854	0.00911854	0.00911854	0.00911854	0.00911854	0.00911854	0.00911854	0.00911854	0.00911854	0.00911854	0.00911854	0.00911854	0.00911854	0.00911854	0.00911854	0.00911854	0.00911854	0.00911854	0.00911854	0.00911854	0.00911854	0.00911854	0.00911854	0.00911854	0.00911854	0.00911854	0.00911854	0.00911854	0.00911854	0.00911854	0.00911854	0.00911854
mastitis	0.0258359	0.0258359	0.0258359	0.0258359	0.0258359	0.0258359	0.0258359	0.0258359	0.0258359	0.0258359	0.0258359	0.0258359	0.0258359	0.0258359	0.0258359	0.0258359	0.0258359	0.0258359	0.0258359	0.0258359	0.0258359	0.0258359	0.0258359	0.0258359	0.0258359	0.0258359	0.0258359	0.0258359	0.0258359	0.0258359	0.0258359	0.0258359	0.0258359	0.0258359	0.0258359	0.0258359	0.0258359	0.0258359	0.0258359	0.0258359	0.0258359	0.0258359	0.0258359	0.0258359	0.0258359	0.0258359	0.0258359	0.0258359
breast.pain	0.100655	0.100655	0.101761	0.100655	0.100655	0.099576	0.100655	0.100655	0.100655	0.120918	0.127834	0.100655	0.100655	0.103614	0.0934422	0.120427	0.100655	0.100655	0.100655	0.100655	0.101208	0.100655	0.100655	0.109093	0.100655	0.100655	0.100655	0.10739	0.100655	0.100655	0.100655	0.103524	0.100655	0.100655	0.100655	0.100655	0.105891	0.100655	0.100655	0.100655	0.142338	0.117437	0.100655	0.100655	0.100655	0.100655	0.100655	0.100655
Mediastinal.Disorders	0.146849	0.147903	0.134639	0.147903	0.147903	0.0946722	0.147903	0.147903	0.147903	0.0981854	0.114081	0.147903	0.147903	0.103959	0.114978	0.138076	0.147903	0.147903	0.147903	0.147903	0.147903	0.147903	0.147903	0.148029	0.147903	0.143241	0.147903	0.147903	0.147903	0.147903	0.14763	0.14981	0.147903	0.147903	0.147903	0.147903	0.147903	0.150208	0.147903	0.147903	0.147903	0.148899	0.147903	0.147903	0.147903	0.147903	0.147903	0.147903
megacolon	0.00759878	0.00759878	0.00759878	0.00759878	0.00759878	0.00759878	0.00759878	0.00759878	0.00759878	0.00759878	0.00759878	0.00759878	0.00759878	0.00759878	0.00759878	0.00759878	0.00759878	0.00759878	0.00759878	0.00759878	0.00759878	0.00759878	0.00759878	0.00759878	0.00759878	0.00759878	0.00759878	0.00759878	0.00759878	0.00759878	0.00759878	0.00759878	0.00759878	0.00759878	0.00759878	0.00759878	0.00759878	0.00759878	0.00759878	0.00759878	0.00759878	0.00759878	0.00759878	0.00759878	0.00759878	0.00759878	0.00759878	0.00759878
melanoma	0.0227964	0.0227964	0.0227964	0.0227964	0.0227964	0.0227964	0.0227964	0.0227964	0.0227964	0.0227964	0.0227964	0.0227964	0.0227964	0.0227964	0.0227964	0.0227964	0.0227964	0.0227964	0.0227964	0.0227964	0.0227964	0.0227964	0.0227964	0.0227964	0.0227964	0.0227964	0.0227964	0.0227964	0.0227964	0.0227964	0.0227964	0.0227964	0.0227964	0.0227964	0.0227964	0.0227964	0.0227964	0.0227964	0.0227964	0.0227964	0.0227964	0.0227964	0.0227964	0.0227964	0.0227964	0.0227964	0.0227964	0.0227964
melanosis	0.00759878	0.00759878	0.00759878	0.00759878	0.00759878	0.00759878	0.00759878	0.00759878	0.00759878	0.00759878	0.00759878	0.00759878	0.00759878	0.00759878	0.00759878	0.00759878	0.00759878	0.00759878	0.00759878	0.00759878	0.00759878	0.00759878	0.00759878	0.00759878	0.00759878	0.00759878	0.00759878	0.00759878	0.00759878	0.00759878	0.00759878	0.00759878	0.00759878	0.00759878	0.00759878	0.00759878	0.00759878	0.00759878	0.00759878	0.00759878	0.00759878	0.00759878	0.00759878	0.00759878	0.00759878	0.00759878	0.00759878	0.00759878
melasma	0.0136778	0.0136778	0.0136778	0.0136778	0.0136778	0.0136778	0.0136778	0.0136778	0.0136778	0.0136778	0.0136778	0.0136778	0.0136778	0.0136778	0.0136778	0.0136778	0.0136778	0.0136778	0.0136778	0.0136778	0.0136778	0.0136778	0.0136778	0.0136778	0.0136778	0.0136778	0.0136778	0.0136778	0.0136778	0.0136778	0.0136778	0.0136778	0.0136778	0.0136778	0.0136778	0.0136778	0.0136778	0.0136778	0.0136778	0.0136778	0.0136778	0.0136778	0.0136778	0.0136778	0.0136778	0.0136778	0.0136778	0.0136778
melena	0.147149	0.144316	0.148597	0.163176	0.135774	0.0901638	0.130079	0.127232	0.124385	0.116746	0.11869	0.115842	0.112995	0.10955	0.105201	0.1041	0.101606	0.0987581	0.0959107	0.0930633	0.0959741	0.0873686	0.0845212	0.0750591	0.0788264	0.0666009	0.0731316	0.0702842	0.0674368	0.0645894	0.0604076	0.0657848	0.0560472	0.0531999	0.0503525	0.0475051	0.0547347	0.055206	0.0389629	0.0361155	0.0332681	0.0393933	0.0275733	0.0247259	0.0218785	0.0190311	0.0161838	0.0137009
Meniere.disease	0.00151976	0.00151976	0.00151976	0.00151976	0.00151976	0.00151976	0.00151976	0.00151976	0.00151976	0.00151976	0.00151976	0.00151976	0.00151976	0.00151976	0.00151976	0.00151976	0.00151976	0.00151976	0.00151976	0.00151976	0.00151976	0.00151976	0.00151976	0.00151976	0.00151976	0.00151976	0.00151976	0.00151976	0.00151976	0.00151976	0.00151976	0.00151976	0.00151976	0.00151976	0.00151976	0.00151976	0.00151976	0.00151976	0.00151976	0.00151976	0.00151976	0.00151976	0.00151976	0.00151976	0.00151976	0.00151976	0.00151976	0.00151976
meningiomas	0.00151976	0.00151976	0.00151976	0.00151976	0.00151976	0.00151976	0.00151976	0.00151976	0.00151976	0.00151976	0.00151976	0.00151976	0.00151976	0.00151976	0.00151976	0.00151976	0.00151976	0.00151976	0.00151976	0.00151976	0.00151976	0.00151976	0.00151976	0.00151976	0.00151976	0.00151976	0.00151976	0.00151976	0.00151976	0.00151976	0.00151976	0.00151976	0.00151976	0.00151976	0.00151976	0.00151976	0.00151976	0.00151976	0.00151976	0.00151976	0.00151976	0.00151976	0.00151976	0.00151976	0.00151976	0.00151976	0.00151976	0.00151976
meningismus	0.00496121	0.00496121	0.0409899	0.00496121	0.00496121	0.00496121	0.00496121	0.00496121	0.00496121	0.00496121	0.00496121	0.00496121	0.00496121	0.00496121	0.00496121	0.00496121	0.00496121	0.00496121	0.00496121	0.00496121	0.0229756	0.00496121	0.00496121	0.00496121	0.00496121	0.00496121	0.00496121	0.00496121	0.00496121	0.00496121	0.00496121	0.00496121	0.00496121	0.00496121	0.00496121	0.00496121	0.00496121	0.00496121	0.00496121	0.00496121	0.00496121	0.00496121	0.00496121	0.00496121	0.00496121	0.00496121	0.00496121	0.00496121
meningitis	0.0484236	0.0484769	0.0656752	0.0570623	0.061355	0.0656476	0.0699403	0.074233	0.0785257	0.0828184	0.0862556	0.0914038	0.0956965	0.0999892	0.104282	0.108575	0.112867	0.11716	0.121453	0.125745	0.134805	0.134331	0.138623	0.142916	0.147209	0.151501	0.155794	0.160394	0.16438	0.168672	0.172965	0.177258	0.18155	0.185843	0.190136	0.194428	0.198721	0.203014	0.207306	0.211599	0.215892	0.220184	0.224477	0.22877	0.233063	0.237355	0.241648	0.245941
aseptic.meningitis	0.0127212	0.0104645	0.00495085	0.00727348	0.00365965	-0.0187695	-0.000876918	-0.0031452	-0.00541349	-0.0113341	-0.00995005	-0.0122183	-0.0144866	-0.0167549	-0.0191329	-0.0212915	-0.0235598	-0.025828	-0.0280963	-0.0303646	-0.0325176	-0.0349012	-0.0371695	-0.0447366	-0.041706	-0.0501298	-0.0462426	-0.0485109	-0.0507792	-0.0530475	-0.0563788	-0.0520952	-0.0598523	-0.0621206	-0.0643889	-0.0666572	-0.0608979	-0.066939	-0.073462	-0.0757303	-0.0779986	-0.0731192	-0.0825352	-0.0848034	-0.0870717	-0.08934	-0.0916083	-0.0935861
meningoencephalitis	0.00081651	0.00081651	0.00081651	0.00081651	0.00081651	0.00081651	0.00081651	0.00081651	0.00081651	0.00081651	0.00081651	0.00081651	0.00081651	0.00081651	0.00081651	0.00081651	0.00081651	0.00081651	0.00081651	0.00081651	0.00081651	0.00081651	0.00081651	0.00081651	0.00081651	0.00081651	0.00081651	0.00081651	0.00081651	0.00081651	0.00081651	0.00081651	0.00081651	0.00081651	0.00081651	0.00081651	0.00081651	0.00081651	0.00081651	0.00081651	0.00081651	0.00081651	0.00081651	0.00081651	0.00081651	0.00081651	0.00081651	0.00081651
Menopausal.Syndrome	0.00151976	0.00151976	0.00151976	0.00151976	0.00151976	0.00151976	0.00151976	0.00151976	0.00151976	0.00151976	0.00151976	0.00151976	0.00151976	0.00151976	0.00151976	0.00151976	0.00151976	0.00151976	0.00151976	0.00151976	0.00151976	0.00151976	0.00151976	0.00151976	0.00151976	0.00151976	0.00151976	0.00151976	0.00151976	0.00151976	0.00151976	0.00151976	0.00151976	0.00151976	0.00151976	0.00151976	0.00151976	0.00151976	0.00151976	0.00151976	0.00151976	0.00151976	0.00151976	0.00151976	0.00151976	0.00151976	0.00151976	0.00151976
early.menopause	0.00303951	0.00303951	0.00303951	0.00303951	0.00303951	0.00303951	0.00303951	0.00303951	0.00303951	0.00303951	0.00303951	0.00303951	0.00303951	0.00303951	0.00303951	0.00303951	0.00303951	0.00303951	0.00303951	0.00303951	0.00303951	0.00303951	0.00303951	0.00303951	0.00303951	0.00303951	0.00303951	0.00303951	0.00303951	0.00303951	0.00303951	0.00303951	0.00303951	0.00303951	0.00303951	0.00303951	0.00303951	0.00303951	0.00303951	0.00303951	0.00303951	0.00303951	0.00303951	0.00303951	0.00303951	0.00303951	0.00303951	0.00303951
menorrhagia	0.068213	0.068213	0.0925208	0.068213	0.068213	0.0661553	0.068213	0.068213	0.068213	0.068213	0.0686708	0.068213	0.068213	0.068213	0.0661212	0.0739472	0.068213	0.068213	0.068213	0.068213	0.0806855	0.068213	0.068213	0.0706601	0.068213	0.068213	0.068213	0.0697316	0.068213	0.068213	0.068213	0.0697973	0.068213	0.068213	0.068213	0.068213	0.0697316	0.068213	0.068213	0.068213	0.0858822	0.0743338	0.068213	0.068213	0.068213	0.068213	0.068213	0.068213
menstrual.flow	0.0106383	0.0106383	0.0106383	0.0106383	0.0106383	0.0106383	0.0106383	0.0106383	0.0106383	0.0106383	0.0106383	0.0106383	0.0106383	0.0106383	0.0106383	0.0106383	0.0106383	0.0106383	0.0106383	0.0106383	0.0106383	0.0106383	0.0106383	0.0106383	0.0106383	0.0106383	0.0106383	0.0106383	0.0106383	0.0106383	0.0106383	0.0106383	0.0106383	0.0106383	0.0106383	0.0106383	0.0106383	0.0106383	0.0106383	0.0106383	0.0106383	0.0106383	0.0106383	0.0106383	0.0106383	0.0106383	0.0106383	0.0106383
menstrual.disorder	0.0730784	0.0730784	0.0764352	0.0730784	0.0730784	0.0706123	0.0730784	0.0730784	0.0730784	0.0730784	0.0730784	0.0730784	0.0730784	0.0730784	0.0723679	0.0730784	0.0730784	0.0730784	0.0730784	0.0730784	0.0747568	0.0730784	0.0730784	0.0730784	0.0730784	0.0682727	0.0730784	0.0730784	0.0730784	0.0730784	0.0718467	0.0846629	0.0730784	0.0730784	0.0730784	0.0730784	0.0730784	0.09862	0.0730784	0.0730784	0.0737252	0.0843087	0.0730784	0.0730784	0.0730784	0.0730784	0.0730784	0.0730784
mental.retardation	0.00303951	0.00303951	0.00303951	0.00303951	0.00303951	0.00303951	0.00303951	0.00303951	0.00303951	0.00303951	0.00303951	0.00303951	0.00303951	0.00303951	0.00303951	0.00303951	0.00303951	0.00303951	0.00303951	0.00303951	0.00303951	0.00303951	0.00303951	0.00303951	0.00303951	0.00303951	0.00303951	0.00303951	0.00303951	0.00303951	0.00303951	0.00303951	0.00303951	0.00303951	0.00303951	0.00303951	0.00303951	0.00303951	0.00303951	0.00303951	0.00303951	0.00303951	0.00303951	0.00303951	0.00303951	0.00303951	0.00303951	0.00303951
methemoglobinemia	0.0227964	0.0227964	0.0227964	0.0227964	0.0227964	0.0227964	0.0227964	0.0227964	0.0227964	0.0227964	0.0227964	0.0227964	0.0227964	0.0227964	0.0227964	0.0227964	0.0227964	0.0227964	0.0227964	0.0227964	0.0227964	0.0227964	0.0227964	0.0227964	0.0227964	0.0227964	0.0227964	0.0227964	0.0227964	0.0227964	0.0227964	0.0227964	0.0227964	0.0227964	0.0227964	0.0227964	0.0227964	0.0227964	0.0227964	0.0227964	0.0227964	0.0227964	0.0227964	0.0227964	0.0227964	0.0227964	0.0227964	0.0227964
metrorrhagia	0.0782851	0.0782851	0.0782851	0.0782851	0.0782851	0.07723	0.0782851	0.0782851	0.0782851	0.0782851	0.0782851	0.0782851	0.0782851	0.0782851	0.0696272	0.102018	0.0782851	0.0782851	0.0782851	0.0782851	0.0782851	0.0782851	0.0782851	0.0884134	0.0782851	0.0782851	0.0782851	0.0845705	0.0782851	0.0782851	0.0782851	0.0813268	0.0782851	0.0782851	0.0782851	0.0782851	0.0845705	0.0782851	0.0782851	0.0782851	0.121557	0.097251	0.0782851	0.0782851	0.0782851	0.0782851	0.0782851	0.0782851
miliaria	0.0319297	0.0319297	0.0260045	0.0319297	0.0319297	0.0236991	0.0319297	0.0319297	0.0319297	0.0225137	0.0241468	0.0319297	0.0319297	0.0319297	0.0319297	0.0319297	0.0319297	0.0319297	0.0319297	0.0319297	0.0319297	0.0319297	0.0319297	0.0319297	0.0319297	0.101039	0.0319297	0.0319297	0.0319297	0.0319297	0.0319297	0.0319297	0.0319297	0.0319297	0.0319297	0.0319297	0.0319297	0.00279255	0.0319297	0.0319297	0.0319297	0.0319297	0.0319297	0.0319297	0.0319297	0.0319297	0.0319297	0.0319297
mitral.valve.disorder	0.00151976	0.00151976	0.00151976	0.00151976	0.00151976	0.00151976	0.00151976	0.00151976	0.00151976	0.00151976	0.00151976	0.00151976	0.00151976	0.00151976	0.00151976	0.00151976	0.00151976	0.00151976	0.00151976	0.00151976	0.00151976	0.00151976	0.00151976	0.00151976	0.00151976	0.00151976	0.00151976	0.00151976	0.00151976	0.00151976	0.00151976	0.00151976	0.00151976	0.00151976	0.00151976	0.00151976	0.00151976	0.00151976	0.00151976	0.00151976	0.00151976	0.00151976	0.00151976	0.00151976	0.00151976	0.00151976	0.00151976	0.00151976
mitral.insufficiency	0.00902846	0.00902846	0.00902846	0.00902846	0.00902846	0.00892282	0.00902846	0.00902846	0.00902846	0.00902846	0.00902846	0.00902846	0.00902846	0.00902846	0.00902846	0.00902846	0.00902846	0.00902846	0.00902846	0.00902846	0.00902846	0.00902846	0.00902846	0.00658923	0.00902846	0.00902846	0.00902846	0.0168463	0.00902846	0.00902846	0.00902846	0.010202	0.00902846	0.00902846	0.00902846	0.00902846	0.00902846	0.0156281	0.00902846	0.00902846	0.0384178	0.0139413	0.00902846	0.00902846	0.00902846	0.00902846	0.00902846	0.00902846
mixed.connective.tissue.disease	0.00151976	0.00151976	0.00151976	0.00151976	0.00151976	0.00151976	0.00151976	0.00151976	0.00151976	0.00151976	0.00151976	0.00151976	0.00151976	0.00151976	0.00151976	0.00151976	0.00151976	0.00151976	0.00151976	0.00151976	0.00151976	0.00151976	0.00151976	0.00151976	0.00151976	0.00151976	0.00151976	0.00151976	0.00151976	0.00151976	0.00151976	0.00151976	0.00151976	0.00151976	0.00151976	0.00151976	0.00151976	0.00151976	0.00151976	0.00151976	0.00151976	0.00151976	0.00151976	0.00151976	0.00151976	0.00151976	0.00151976	0.00151976
molluscum.contagiosum	0.00303951	0.00303951	0.00303951	0.00303951	0.00303951	0.00303951	0.00303951	0.00303951	0.00303951	0.00303951	0.00303951	0.00303951	0.00303951	0.00303951	0.00303951	0.00303951	0.00303951	0.00303951	0.00303951	0.00303951	0.00303951	0.00303951	0.00303951	0.00303951	0.00303951	0.00303951	0.00303951	0.00303951	0.00303951	0.00303951	0.00303951	0.00303951	0.00303951	0.00303951	0.00303951	0.00303951	0.00303951	0.00303951	0.00303951	0.00303951	0.00303951	0.00303951	0.00303951	0.00303951	0.00303951	0.00303951	0.00303951	0.00303951
motion.sickness	0.00759878	0.00759878	0.00759878	0.00759878	0.00759878	0.00759878	0.00759878	0.00759878	0.00759878	0.00759878	0.00759878	0.00759878	0.00759878	0.00759878	0.00759878	0.00759878	0.00759878	0.00759878	0.00759878	0.00759878	0.00759878	0.00759878	0.00759878	0.00759878	0.00759878	0.00759878	0.00759878	0.00759878	0.00759878	0.00759878	0.00759878	0.00759878	0.00759878	0.00759878	0.00759878	0.00759878	0.00759878	0.00759878	0.00759878	0.00759878	0.00759878	0.00759878	0.00759878	0.00759878	0.00759878	0.00759878	0.00759878	0.00759878
oral.neoplasm	0.00151976	0.00151976	0.00151976	0.00151976	0.00151976	0.00151976	0.00151976	0.00151976	0.00151976	0.00151976	0.00151976	0.00151976	0.00151976	0.00151976	0.00151976	0.00151976	0.00151976	0.00151976	0.00151976	0.00151976	0.00151976	0.00151976	0.00151976	0.00151976	0.00151976	0.00151976	0.00151976	0.00151976	0.00151976	0.00151976	0.00151976	0.00151976	0.00151976	0.00151976	0.00151976	0.00151976	0.00151976	0.00151976	0.00151976	0.00151976	0.00151976	0.00151976	0.00151976	0.00151976	0.00151976	0.00151976	0.00151976	0.00151976
movement.disorders	0.012192	0.012192	0.057201	0.012192	0.012192	0.012192	0.012192	0.012192	0.012192	0.012192	0.012192	0.012192	0.012192	0.012192	0.012192	0.012192	0.012192	0.012192	0.012192	0.012192	0.0346965	0.012192	0.012192	0.012192	0.012192	0.012192	0.012192	0.012192	0.012192	0.012192	0.012192	0.012192	0.012192	0.012192	0.012192	0.012192	0.012192	0.012192	0.012192	0.012192	0.012192	0.012192	0.012192	0.012192	0.012192	0.012192	0.012192	0.012192
multiple.myeloma	0.00455927	0.00455927	0.00455927	0.00455927	0.00455927	0.00455927	0.00455927	0.00455927	0.00455927	0.00455927	0.00455927	0.00455927	0.00455927	0.00455927	0.00455927	0.00455927	0.00455927	0.00455927	0.00455927	0.00455927	0.00455927	0.00455927	0.00455927	0.00455927	0.00455927	0.00455927	0.00455927	0.00455927	0.00455927	0.00455927	0.00455927	0.00455927	0.00455927	0.00455927	0.00455927	0.00455927	0.00455927	0.00455927	0.00455927	0.00455927	0.00455927	0.00455927	0.00455927	0.00455927	0.00455927	0.00455927	0.00455927	0.00455927
multiple.sclerosis	0.00455927	0.00455927	0.00455927	0.00455927	0.00455927	0.00455927	0.00455927	0.00455927	0.00455927	0.00455927	0.00455927	0.00455927	0.00455927	0.00455927	0.00455927	0.00455927	0.00455927	0.00455927	0.00455927	0.00455927	0.00455927	0.00455927	0.00455927	0.00455927	0.00455927	0.00455927	0.00455927	0.00455927	0.00455927	0.00455927	0.00455927	0.00455927	0.00455927	0.00455927	0.00455927	0.00455927	0.00455927	0.00455927	0.00455927	0.00455927	0.00455927	0.00455927	0.00455927	0.00455927	0.00455927	0.00455927	0.00455927	0.00455927
muscle.cramps	0.200854	0.200854	0.197901	0.200854	0.200854	0.135584	0.200854	0.200854	0.200854	0.193272	0.201085	0.200854	0.200854	0.254151	0.203303	0.202757	0.200854	0.200854	0.200854	0.200854	0.202775	0.200854	0.200854	0.231662	0.200854	0.200854	0.200854	0.200854	0.200854	0.200854	0.188389	0.199514	0.200854	0.200854	0.200854	0.200854	0.218154	0.287331	0.200854	0.200854	0.198254	0.204819	0.200854	0.200854	0.200854	0.200854	0.200854	0.220877
muscle.atrophy	0.0151976	0.0151976	0.0151976	0.0151976	0.0151976	0.0151976	0.0151976	0.0151976	0.0151976	0.0151976	0.0151976	0.0151976	0.0151976	0.0151976	0.0151976	0.0151976	0.0151976	0.0151976	0.0151976	0.0151976	0.0151976	0.0151976	0.0151976	0.0151976	0.0151976	0.0151976	0.0151976	0.0151976	0.0151976	0.0151976	0.0151976	0.0151976	0.0151976	0.0151976	0.0151976	0.0151976	0.0151976	0.0151976	0.0151976	0.0151976	0.0151976	0.0151976	0.0151976	0.0151976	0.0151976	0.0151976	0.0151976	0.0151976
myopathy	0.0782398	0.0782398	0.0720058	0.0782398	0.0782398	0.0642063	0.0782398	0.0782398	0.0782398	0.0760165	0.0767871	0.0782398	0.0782398	0.11684	0.0772342	0.0782398	0.0782398	0.0782398	0.0782398	0.0782398	0.0779773	0.0782398	0.0780887	0.106496	0.0782398	0.108041	0.0782398	0.0795653	0.0782398	0.0782398	0.0678928	0.0753116	0.0782398	0.0782398	0.0782398	0.0782398	0.0928684	0.0771925	0.0782398	0.0782398	0.0782398	0.0831502	0.0782398	0.0782398	0.0782398	0.0782398	0.0782398	0.0956805
musculoskeletal.pain	0.0693646	0.0695871	0.0695871	0.0695871	0.0695871	0.0695871	0.0695871	0.0695871	0.0695871	0.0593389	0.0624494	0.0695871	0.0695871	0.0638223	0.0653801	0.0693655	0.0695871	0.0695871	0.0695871	0.0695871	0.0695871	0.0695871	0.0695871	0.0696137	0.0695871	0.0695871	0.0695871	0.0695871	0.0695871	0.0695871	0.0695871	0.0695871	0.0695871	0.0695871	0.0695871	0.0695871	0.0695871	0.0695871	0.0695871	0.0695871	0.0695871	0.0697973	0.0695871	0.0695871	0.0695871	0.0695871	0.0695871	0.0695871
myasthenia.gravis	0.0182371	0.0182371	0.0182371	0.0182371	0.0182371	0.0182371	0.0182371	0.0182371	0.0182371	0.0182371	0.0182371	0.0182371	0.0182371	0.0182371	0.0182371	0.0182371	0.0182371	0.0182371	0.0182371	0.0182371	0.0182371	0.0182371	0.0182371	0.0182371	0.0182371	0.0182371	0.0182371	0.0182371	0.0182371	0.0182371	0.0182371	0.0182371	0.0182371	0.0182371	0.0182371	0.0182371	0.0182371	0.0182371	0.0182371	0.0182371	0.0182371	0.0182371	0.0182371	0.0182371	0.0182371	0.0182371	0.0182371	0.0182371
atypical.mycobacterial.infection	0.00151976	0.00151976	0.00151976	0.00151976	0.00151976	0.00151976	0.00151976	0.00151976	0.00151976	0.00151976	0.00151976	0.00151976	0.00151976	0.00151976	0.00151976	0.00151976	0.00151976	0.00151976	0.00151976	0.00151976	0.00151976	0.00151976	0.00151976	0.00151976	0.00151976	0.00151976	0.00151976	0.00151976	0.00151976	0.00151976	0.00151976	0.00151976	0.00151976	0.00151976	0.00151976	0.00151976	0.00151976	0.00151976	0.00151976	0.00151976	0.00151976	0.00151976	0.00151976	0.00151976	0.00151976	0.00151976	0.00151976	0.00151976
fungal.infection	0.0759878	0.0759878	0.0759878	0.0759878	0.0759878	0.0759878	0.0759878	0.0759878	0.0759878	0.0759878	0.0759878	0.0759878	0.0759878	0.0759878	0.0759878	0.0759878	0.0759878	0.0759878	0.0759878	0.0759878	0.0759878	0.0759878	0.0759878	0.0759878	0.0759878	0.0759878	0.0759878	0.0759878	0.0759878	0.0759878	0.0759878	0.0759878	0.0759878	0.0759878	0.0759878	0.0759878	0.0759878	0.0759878	0.0759878	0.0759878	0.0759878	0.0759878	0.0759878	0.0759878	0.0759878	0.0759878	0.0759878	0.0759878
myelitis	0.00759878	0.00759878	0.00759878	0.00759878	0.00759878	0.00759878	0.00759878	0.00759878	0.00759878	0.00759878	0.00759878	0.00759878	0.00759878	0.00759878	0.00759878	0.00759878	0.00759878	0.00759878	0.00759878	0.00759878	0.00759878	0.00759878	0.00759878	0.00759878	0.00759878	0.00759878	0.00759878	0.00759878	0.00759878	0.00759878	0.00759878	0.00759878	0.00759878	0.00759878	0.00759878	0.00759878	0.00759878	0.00759878	0.00759878	0.00759878	0.00759878	0.00759878	0.00759878	0.00759878	0.00759878	0.00759878	0.00759878	0.00759878
transverse.myelitis	0.00303951	0.00303951	0.00303951	0.00303951	0.00303951	0.00303951	0.00303951	0.00303951	0.00303951	0.00303951	0.00303951	0.00303951	0.00303951	0.00303951	0.00303951	0.00303951	0.00303951	0.00303951	0.00303951	0.00303951	0.00303951	0.00303951	0.00303951	0.00303951	0.00303951	0.00303951	0.00303951	0.00303951	0.00303951	0.00303951	0.00303951	0.00303951	0.00303951	0.00303951	0.00303951	0.00303951	0.00303951	0.00303951	0.00303951	0.00303951	0.00303951	0.00303951	0.00303951	0.00303951	0.00303951	0.00303951	0.00303951	0.00303951
myelodysplastic.syndrome	0.0167173	0.0167173	0.0167173	0.0167173	0.0167173	0.0167173	0.0167173	0.0167173	0.0167173	0.0167173	0.0167173	0.0167173	0.0167173	0.0167173	0.0167173	0.0167173	0.0167173	0.0167173	0.0167173	0.0167173	0.0167173	0.0167173	0.0167173	0.0167173	0.0167173	0.0167173	0.0167173	0.0167173	0.0167173	0.0167173	0.0167173	0.0167173	0.0167173	0.0167173	0.0167173	0.0167173	0.0167173	0.0167173	0.0167173	0.0167173	0.0167173	0.0167173	0.0167173	0.0167173	0.0167173	0.0167173	0.0167173	0.0167173
myelofibrosis	0.00455927	0.00455927	0.00455927	0.00455927	0.00455927	0.00455927	0.00455927	0.00455927	0.00455927	0.00455927	0.00455927	0.00455927	0.00455927	0.00455927	0.00455927	0.00455927	0.00455927	0.00455927	0.00455927	0.00455927	0.00455927	0.00455927	0.00455927	0.00455927	0.00455927	0.00455927	0.00455927	0.00455927	0.00455927	0.00455927	0.00455927	0.00455927	0.00455927	0.00455927	0.00455927	0.00455927	0.00455927	0.00455927	0.00455927	0.00455927	0.00455927	0.00455927	0.00455927	0.00455927	0.00455927	0.00455927	0.00455927	0.00455927
myocardial.infarction	0.266977	0.266977	0.270945	0.266977	0.266977	0.22276	0.266977	0.266977	0.266977	0.267109	0.267	0.266977	0.266977	0.266977	0.266977	0.266977	0.266977	0.266977	0.266977	0.266977	0.267142	0.266977	0.266977	0.266794	0.266977	0.265622	0.266977	0.266977	0.266977	0.266977	0.266965	0.267117	0.266977	0.266977	0.266977	0.266977	0.266977	0.302003	0.266977	0.266977	0.266977	0.266977	0.266977	0.266977	0.266977	0.266977	0.266977	0.266977
myocarditis	0.0212766	0.0212766	0.0212766	0.0212766	0.0212766	0.0212766	0.0212766	0.0212766	0.0212766	0.0212766	0.0212766	0.0212766	0.0212766	0.0212766	0.0212766	0.0212766	0.0212766	0.0212766	0.0212766	0.0212766	0.0212766	0.0212766	0.0212766	0.0212766	0.0212766	0.0212766	0.0212766	0.0212766	0.0212766	0.0212766	0.0212766	0.0212766	0.0212766	0.0212766	0.0212766	0.0212766	0.0212766	0.0212766	0.0212766	0.0212766	0.0212766	0.0212766	0.0212766	0.0212766	0.0212766	0.0212766	0.0212766	0.0212766
myoglobinuria	0.00303951	0.00303951	0.00303951	0.00303951	0.00303951	0.00303951	0.00303951	0.00303951	0.00303951	0.00303951	0.00303951	0.00303951	0.00303951	0.00303951	0.00303951	0.00303951	0.00303951	0.00303951	0.00303951	0.00303951	0.00303951	0.00303951	0.00303951	0.00303951	0.00303951	0.00303951	0.00303951	0.00303951	0.00303951	0.00303951	0.00303951	0.00303951	0.00303951	0.00303951	0.00303951	0.00303951	0.00303951	0.00303951	0.00303951	0.00303951	0.00303951	0.00303951	0.00303951	0.00303951	0.00303951	0.00303951	0.00303951	0.00303951
myopia	0.0197568	0.0197568	0.0197568	0.0197568	0.0197568	0.0197568	0.0197568	0.0197568	0.0197568	0.0197568	0.0197568	0.0197568	0.0197568	0.0197568	0.0197568	0.0197568	0.0197568	0.0197568	0.0197568	0.0197568	0.0197568	0.0197568	0.0197568	0.0197568	0.0197568	0.0197568	0.0197568	0.0197568	0.0197568	0.0197568	0.0197568	0.0197568	0.0197568	0.0197568	0.0197568	0.0197568	0.0197568	0.0197568	0.0197568	0.0197568	0.0197568	0.0197568	0.0197568	0.0197568	0.0197568	0.0197568	0.0197568	0.0197568
myositis	0.0559667	0.0559667	0.0530675	0.0559667	0.0559667	0.0517704	0.0559667	0.0559667	0.0559667	0.0547069	0.0559667	0.0559667	0.0559667	0.0998536	0.0559667	0.0559667	0.0559667	0.0559667	0.0559667	0.0559667	0.0559667	0.0559667	0.0559667	0.0854734	0.0559667	0.0559667	0.0559667	0.0559667	0.0559667	0.0559667	0.0462137	0.0530429	0.0559667	0.0559667	0.0559667	0.0559667	0.0712863	0.0559667	0.0559667	0.0559667	0.0559667	0.0594781	0.0559667	0.0559667	0.0559667	0.0559667	0.0559667	0.0734469
myringitis	0.00151976	0.00151976	0.00151976	0.00151976	0.00151976	0.00151976	0.00151976	0.00151976	0.00151976	0.00151976	0.00151976	0.00151976	0.00151976	0.00151976	0.00151976	0.00151976	0.00151976	0.00151976	0.00151976	0.00151976	0.00151976	0.00151976	0.00151976	0.00151976	0.00151976	0.00151976	0.00151976	0.00151976	0.00151976	0.00151976	0.00151976	0.00151976	0.00151976	0.00151976	0.00151976	0.00151976	0.00151976	0.00151976	0.00151976	0.00151976	0.00151976	0.00151976	0.00151976	0.00151976	0.00151976	0.00151976	0.00151976	0.00151976
myxedema	0.00303951	0.00303951	0.00303951	0.00303951	0.00303951	0.00303951	0.00303951	0.00303951	0.00303951	0.00303951	0.00303951	0.00303951	0.00303951	0.00303951	0.00303951	0.00303951	0.00303951	0.00303951	0.00303951	0.00303951	0.00303951	0.00303951	0.00303951	0.00303951	0.00303951	0.00303951	0.00303951	0.00303951	0.00303951	0.00303951	0.00303951	0.00303951	0.00303951	0.00303951	0.00303951	0.00303951	0.00303951	0.00303951	0.00303951	0.00303951	0.00303951	0.00303951	0.00303951	0.00303951	0.00303951	0.00303951	0.00303951	0.00303951
nail.disorder	0.0622926	0.0622856	0.0621736	0.0622717	0.0622648	0.0601967	0.0622509	0.0622439	0.062237	0.0619021	0.0619316	0.0622161	0.0622091	0.062151	0.0621952	0.0621882	0.0621813	0.0621744	0.0621674	0.0621605	0.0621535	0.0621466	0.0621396	0.0620492	0.0621257	0.0617436	0.0621118	0.0621048	0.0620979	0.0620909	0.062084	0.0625468	0.0620701	0.0620631	0.0620561	0.0621857	0.0620422	0.0620353	0.0620283	0.0620214	0.0620144	0.0621464	0.0620005	0.0619936	0.0619866	0.0619796	0.0619727	0.0619657
ingrown.toenail	0.00303951	0.00303951	0.00303951	0.00303951	0.00303951	0.00303951	0.00303951	0.00303951	0.00303951	0.00303951	0.00303951	0.00303951	0.00303951	0.00303951	0.00303951	0.00303951	0.00303951	0.00303951	0.00303951	0.00303951	0.00303951	0.00303951	0.00303951	0.00303951	0.00303951	0.00303951	0.00303951	0.00303951	0.00303951	0.00303951	0.00303951	0.00303951	0.00303951	0.00303951	0.00303951	0.00303951	0.00303951	0.00303951	0.00303951	0.00303951	0.00303951	0.00303951	0.00303951	0.00303951	0.00303951	0.00303951	0.00303951	0.00303951
Narcolepsy	0.00303951	0.00303951	0.00303951	0.00303951	0.00303951	0.00303951	0.00303951	0.00303951	0.00303951	0.00303951	0.00303951	0.00303951	0.00303951	0.00303951	0.00303951	0.00303951	0.00303951	0.00303951	0.00303951	0.00303951	0.00303951	0.00303951	0.00303951	0.00303951	0.00303951	0.00303951	0.00303951	0.00303951	0.00303951	0.00303951	0.00303951	0.00303951	0.00303951	0.00303951	0.00303951	0.00303951	0.00303951	0.00303951	0.00303951	0.00303951	0.00303951	0.00303951	0.00303951	0.00303951	0.00303951	0.00303951	0.00303951	0.00303951
nasal.congestion	0.125495	0.125495	0.149665	0.125495	0.125495	0.132928	0.125495	0.125495	0.125495	0.196473	0.24037	0.125495	0.125495	0.155386	0.155003	0.147883	0.125495	0.125495	0.125495	0.125495	0.126781	0.125495	0.125495	0.125495	0.125495	0.123512	0.125495	0.139058	0.125495	0.125495	0.125495	0.125535	0.125495	0.125495	0.125495	0.125495	0.125495	0.177563	0.125495	0.125495	0.214187	0.142344	0.125495	0.125495	0.125495	0.125495	0.125495	0.125495
nasal.polyps	0.00759878	0.00759878	0.00759878	0.00759878	0.00759878	0.00759878	0.00759878	0.00759878	0.00759878	0.00759878	0.00759878	0.00759878	0.00759878	0.00759878	0.00759878	0.00759878	0.00759878	0.00759878	0.00759878	0.00759878	0.00759878	0.00759878	0.00759878	0.00759878	0.00759878	0.00759878	0.00759878	0.00759878	0.00759878	0.00759878	0.00759878	0.00759878	0.00759878	0.00759878	0.00759878	0.00759878	0.00759878	0.00759878	0.00759878	0.00759878	0.00759878	0.00759878	0.00759878	0.00759878	0.00759878	0.00759878	0.00759878	0.00759878
Nasopharyngitis	0.0839877	0.0839877	0.0830004	0.0839877	0.0839877	0.0839877	0.0839877	0.0839877	0.0839877	0.0816739	0.0835809	0.0839877	0.0839877	0.0839877	0.0839877	0.0839877	0.0839877	0.0839877	0.0839877	0.0839877	0.083494	0.0839877	0.0839877	0.0839877	0.0839877	0.0839877	0.0839877	0.0839877	0.0839877	0.0839877	0.0839877	0.0839877	0.0839877	0.0839877	0.0839877	0.0839877	0.0839877	0.0839877	0.0839877	0.0839877	0.0839877	0.0839877	0.0839877	0.0839877	0.0839877	0.0839877	0.0839877	0.0839877
nausea	0.838085	0.838187	0.863414	0.838391	0.838493	0.753993	0.838697	0.838799	0.838902	0.840581	0.840764	0.839208	0.83931	0.858307	0.859462	0.855214	0.839719	0.839821	0.839923	0.840025	0.847327	0.840229	0.840331	0.840434	0.840536	0.794622	0.84074	0.840842	0.840944	0.841046	0.841057	0.841251	0.841353	0.841455	0.841557	0.841659	0.841761	0.865985	0.841966	0.842068	0.836282	0.842272	0.842374	0.842476	0.842578	0.84268	0.842783	0.842885
tumor	0.13164	0.131761	0.121107	0.131761	0.131761	0.0623733	0.131761	0.131761	0.131761	0.0641224	0.0723593	0.131744	0.131761	0.122644	0.12393	0.127961	0.131761	0.131761	0.131761	0.131761	0.13194	0.131761	0.131761	0.131676	0.131761	0.131761	0.131761	0.131761	0.131761	0.131761	0.129914	0.132138	0.131761	0.131761	0.131761	0.133081	0.131761	0.131761	0.131761	0.131802	0.131761	0.132348	0.131761	0.131761	0.131761	0.131761	0.131761	0.131761
interstitial.nephritis	0.0764421	0.0764421	0.0904233	0.0722114	0.0764421	0.0473787	0.0764421	0.0764421	0.0764421	0.0422627	0.0319657	0.0764421	0.0764421	0.035914	0.048634	0.0567282	0.0764421	0.0764421	0.0764421	0.0764421	0.0862103	0.0764421	0.0764421	0.0764421	0.0764421	0.0686479	0.0764421	0.0764421	0.0764421	0.0764421	0.0764421	0.0784733	0.0764421	0.0764421	0.0764421	0.0751518	0.076929	0.0789418	0.0764421	0.0764421	0.0635341	0.0748577	0.0764421	0.0764421	0.0764421	0.0764421	0.0764421	0.0764421
nephrocalcinosis	0.00455927	0.00455927	0.00455927	0.00455927	0.00455927	0.00455927	0.00455927	0.00455927	0.00455927	0.00455927	0.00455927	0.00455927	0.00455927	0.00455927	0.00455927	0.00455927	0.00455927	0.00455927	0.00455927	0.00455927	0.00455927	0.00455927	0.00455927	0.00455927	0.00455927	0.00455927	0.00455927	0.00455927	0.00455927	0.00455927	0.00455927	0.00455927	0.00455927	0.00455927	0.00455927	0.00455927	0.00455927	0.00455927	0.00455927	0.00455927	0.00455927	0.00455927	0.00455927	0.00455927	0.00455927	0.00455927	0.00455927	0.00455927
nephrosclerosis	0.00151976	0.00151976	0.00151976	0.00151976	0.00151976	0.00151976	0.00151976	0.00151976	0.00151976	0.00151976	0.00151976	0.00151976	0.00151976	0.00151976	0.00151976	0.00151976	0.00151976	0.00151976	0.00151976	0.00151976	0.00151976	0.00151976	0.00151976	0.00151976	0.00151976	0.00151976	0.00151976	0.00151976	0.00151976	0.00151976	0.00151976	0.00151976	0.00151976	0.00151976	0.00151976	0.00151976	0.00151976	0.00151976	0.00151976	0.00151976	0.00151976	0.00151976	0.00151976	0.00151976	0.00151976	0.00151976	0.00151976	0.00151976
nephrosis	0.0136778	0.0136778	0.0136778	0.0136778	0.0136778	0.0136778	0.0136778	0.0136778	0.0136778	0.0136778	0.0136778	0.0136778	0.0136778	0.0136778	0.0136778	0.0136778	0.0136778	0.0136778	0.0136778	0.0136778	0.0136778	0.0136778	0.0136778	0.0136778	0.0136778	0.0136778	0.0136778	0.0136778	0.0136778	0.0136778	0.0136778	0.0136778	0.0136778	0.0136778	0.0136778	0.0136778	0.0136778	0.0136778	0.0136778	0.0136778	0.0136778	0.0136778	0.0136778	0.0136778	0.0136778	0.0136778	0.0136778	0.0136778
idiopathic.nephrotic.syndrome	0.00151976	0.00151976	0.00151976	0.00151976	0.00151976	0.00151976	0.00151976	0.00151976	0.00151976	0.00151976	0.00151976	0.00151976	0.00151976	0.00151976	0.00151976	0.00151976	0.00151976	0.00151976	0.00151976	0.00151976	0.00151976	0.00151976	0.00151976	0.00151976	0.00151976	0.00151976	0.00151976	0.00151976	0.00151976	0.00151976	0.00151976	0.00151976	0.00151976	0.00151976	0.00151976	0.00151976	0.00151976	0.00151976	0.00151976	0.00151976	0.00151976	0.00151976	0.00151976	0.00151976	0.00151976	0.00151976	0.00151976	0.00151976
nephrotic.syndrome	0.0238072	0.0213099	0.0152082	0.0177785	0.0137793	-0.011042	0.00875888	0.00624867	0.00373847	-0.00281362	-0.00128194	-0.00379214	-0.00630235	-0.00881255	-0.0114442	-0.013833	-0.0163432	-0.0188534	-0.0213636	-0.0238738	-0.0262564	-0.0288942	-0.0314044	-0.0397786	-0.0364248	-0.045747	-0.0414452	-0.0439554	-0.0464656	-0.0489758	-0.0526625	-0.047922	-0.0565064	-0.0590166	-0.0615268	-0.064037	-0.0576635	-0.0645075	-0.0715677	-0.0740779	-0.0765881	-0.0711883	-0.0816085	-0.0841187	-0.0866289	-0.0891391	-0.0916493	-0.0938381
nervousness	0.332845	0.332845	0.402669	0.332846	0.332846	0.337978	0.332847	0.332847	0.332848	0.371525	0.403251	0.332849	0.332849	0.351029	0.348809	0.347643	0.33285	0.332851	0.332851	0.332851	0.357022	0.332852	0.332852	0.33787	0.332853	0.265342	0.332854	0.332854	0.332854	0.332855	0.330952	0.350816	0.332856	0.332856	0.332856	0.332857	0.332857	0.477032	0.332858	0.332858	0.331434	0.346684	0.332859	0.332859	0.33286	0.33286	0.33286	0.332861
neuralgia	0.0799401	0.0782846	0.0765284	0.0802825	0.0682332	0.0624576	0.0615323	0.0581818	0.0548313	0.0514809	0.0481304	0.0447799	0.0414295	0.038079	0.0333951	0.0313781	0.0280276	0.0246772	0.0213267	0.0179762	0.0154229	0.0112753	0.00792486	0.004202	0.00122394	-0.0100749	-0.00547699	-0.00882745	-0.0121779	-0.0155284	-0.0188788	-0.0148878	-0.0255798	-0.0289302	-0.0322807	-0.0356311	-0.0389816	-0.0384755	-0.0456825	-0.049033	-0.0341602	-0.0394923	-0.0590844	-0.0624348	-0.0657853	-0.0691358	-0.0724862	-0.0758367
neuritis	0.0873166	0.0873166	0.0879497	0.0845221	0.0873166	0.0873166	0.0873166	0.0873166	0.0873166	0.0647402	0.0579335	0.0873166	0.0873166	0.0605467	0.0728537	0.074295	0.0873166	0.0873166	0.0873166	0.0873166	0.087807	0.0873166	0.0873166	0.0873166	0.0873166	0.0921724	0.0873166	0.0873166	0.0873166	0.0873166	0.0873166	0.0873166	0.0873166	0.0873166	0.0873166	0.0864643	0.0873166	0.0873166	0.0873166	0.0873166	0.0787905	0.08627	0.0873166	0.0873166	0.0873166	0.0873166	0.0873166	0.0873166
neurodermatitis	0.00455927	0.00455927	0.00455927	0.00455927	0.00455927	0.00455927	0.00455927	0.00455927	0.00455927	0.00455927	0.00455927	0.00455927	0.00455927	0.00455927	0.00455927	0.00455927	0.00455927	0.00455927	0.00455927	0.00455927	0.00455927	0.00455927	0.00455927	0.00455927	0.00455927	0.00455927	0.00455927	0.00455927	0.00455927	0.00455927	0.00455927	0.00455927	0.00455927	0.00455927	0.00455927	0.00455927	0.00455927	0.00455927	0.00455927	0.00455927	0.00455927	0.00455927	0.00455927	0.00455927	0.00455927	0.00455927	0.00455927	0.00455927
neuromas	0.00303951	0.00303951	0.00303951	0.00303951	0.00303951	0.00303951	0.00303951	0.00303951	0.00303951	0.00303951	0.00303951	0.00303951	0.00303951	0.00303951	0.00303951	0.00303951	0.00303951	0.00303951	0.00303951	0.00303951	0.00303951	0.00303951	0.00303951	0.00303951	0.00303951	0.00303951	0.00303951	0.00303951	0.00303951	0.00303951	0.00303951	0.00303951	0.00303951	0.00303951	0.00303951	0.00303951	0.00303951	0.00303951	0.00303951	0.00303951	0.00303951	0.00303951	0.00303951	0.00303951	0.00303951	0.00303951	0.00303951	0.00303951
neuromyopathy	0.00303951	0.00303951	0.00303951	0.00303951	0.00303951	0.00303951	0.00303951	0.00303951	0.00303951	0.00303951	0.00303951	0.00303951	0.00303951	0.00303951	0.00303951	0.00303951	0.00303951	0.00303951	0.00303951	0.00303951	0.00303951	0.00303951	0.00303951	0.00303951	0.00303951	0.00303951	0.00303951	0.00303951	0.00303951	0.00303951	0.00303951	0.00303951	0.00303951	0.00303951	0.00303951	0.00303951	0.00303951	0.00303951	0.00303951	0.00303951	0.00303951	0.00303951	0.00303951	0.00303951	0.00303951	0.00303951	0.00303951	0.00303951
neurosis	0.0330479	0.0330479	0.064804	0.0593772	0.0330479	0.0329812	0.0330479	0.0330479	0.0330479	0.0330479	0.0330479	0.0330479	0.0330479	0.0330333	0.029957	0.0330479	0.0330479	0.0330479	0.0330479	0.0330479	0.0489259	0.0330479	0.0330479	0.0313361	0.0330479	0.0330479	0.0330479	0.0379864	0.0330479	0.0330479	0.0330479	0.0338433	0.0330479	0.0330479	0.0330479	0.0330479	0.0330479	0.0560821	0.0330479	0.0330479	0.0425634	0.0452803	0.0330479	0.0330479	0.0330479	0.0330479	0.0330479	0.0330479
neutropenia	0.20725	0.207243	0.226016	0.207227	0.20722	0.162244	0.207204	0.207197	0.207189	0.154285	0.139417	0.207109	0.207159	0.188563	0.188371	0.194688	0.207128	0.20712	0.207113	0.207105	0.217759	0.20709	0.207082	0.206738	0.207067	0.18157	0.207051	0.207044	0.207036	0.207028	0.206591	0.208287	0.207006	0.206998	0.20699	0.208337	0.206975	0.2054	0.20696	0.20709	0.206944	0.208621	0.206929	0.206921	0.206914	0.206906	0.206898	0.206891
nevus	0.00759878	0.00759878	0.00759878	0.00759878	0.00759878	0.00759878	0.00759878	0.00759878	0.00759878	0.00759878	0.00759878	0.00759878	0.00759878	0.00759878	0.00759878	0.00759878	0.00759878	0.00759878	0.00759878	0.00759878	0.00759878	0.00759878	0.00759878	0.00759878	0.00759878	0.00759878	0.00759878	0.00759878	0.00759878	0.00759878	0.00759878	0.00759878	0.00759878	0.00759878	0.00759878	0.00759878	0.00759878	0.00759878	0.00759878	0.00759878	0.00759878	0.00759878	0.00759878	0.00759878	0.00759878	0.00759878	0.00759878	0.00759878
night.blindness	0.0151976	0.0151976	0.0151976	0.0151976	0.0151976	0.0151976	0.0151976	0.0151976	0.0151976	0.0151976	0.0151976	0.0151976	0.0151976	0.0151976	0.0151976	0.0151976	0.0151976	0.0151976	0.0151976	0.0151976	0.0151976	0.0151976	0.0151976	0.0151976	0.0151976	0.0151976	0.0151976	0.0151976	0.0151976	0.0151976	0.0151976	0.0151976	0.0151976	0.0151976	0.0151976	0.0151976	0.0151976	0.0151976	0.0151976	0.0151976	0.0151976	0.0151976	0.0151976	0.0151976	0.0151976	0.0151976	0.0151976	0.0151976
night.sweats	0.0273556	0.0273556	0.0273556	0.0273556	0.0273556	0.0273556	0.0273556	0.0273556	0.0273556	0.0273556	0.0273556	0.0273556	0.0273556	0.0273556	0.0273556	0.0273556	0.0273556	0.0273556	0.0273556	0.0273556	0.0273556	0.0273556	0.0273556	0.0273556	0.0273556	0.0273556	0.0273556	0.0273556	0.0273556	0.0273556	0.0273556	0.0273556	0.0273556	0.0273556	0.0273556	0.0273556	0.0273556	0.0273556	0.0273556	0.0273556	0.0273556	0.0273556	0.0273556	0.0273556	0.0273556	0.0273556	0.0273556	0.0273556
nightmares	0.0817688	0.080854	0.0810215	0.0811891	0.0813566	0.11454	0.0816917	0.0818592	0.0820268	0.183766	0.172537	0.0825294	0.082697	0.118637	0.109105	0.0888666	0.0833671	0.0835347	0.0837022	0.0838698	0.0840373	0.0842049	0.0843724	0.0818615	0.0847075	0.0777103	0.0850426	0.0959443	0.0853777	0.0855452	0.0855621	0.0858803	0.0860478	0.0862154	0.0863829	0.0865505	0.086718	0.088878	0.0870531	0.0872206	0.107363	0.086948	0.0877233	0.0878908	0.0880583	0.0882259	0.0883934	0.088561
nocturnal.leg.cramps	0.00151976	0.00151976	0.00151976	0.00151976	0.00151976	0.00151976	0.00151976	0.00151976	0.00151976	0.00151976	0.00151976	0.00151976	0.00151976	0.00151976	0.00151976	0.00151976	0.00151976	0.00151976	0.00151976	0.00151976	0.00151976	0.00151976	0.00151976	0.00151976	0.00151976	0.00151976	0.00151976	0.00151976	0.00151976	0.00151976	0.00151976	0.00151976	0.00151976	0.00151976	0.00151976	0.00151976	0.00151976	0.00151976	0.00151976	0.00151976	0.00151976	0.00151976	0.00151976	0.00151976	0.00151976	0.00151976	0.00151976	0.00151976
nodule	0.0182371	0.0182371	0.0182371	0.0182371	0.0182371	0.0182371	0.0182371	0.0182371	0.0182371	0.0182371	0.0182371	0.0182371	0.0182371	0.0182371	0.0182371	0.0182371	0.0182371	0.0182371	0.0182371	0.0182371	0.0182371	0.0182371	0.0182371	0.0182371	0.0182371	0.0182371	0.0182371	0.0182371	0.0182371	0.0182371	0.0182371	0.0182371	0.0182371	0.0182371	0.0182371	0.0182371	0.0182371	0.0182371	0.0182371	0.0182371	0.0182371	0.0182371	0.0182371	0.0182371	0.0182371	0.0182371	0.0182371	0.0182371
normal.laboratory	0.00151976	0.00151976	0.00151976	0.00151976	0.00151976	0.00151976	0.00151976	0.00151976	0.00151976	0.00151976	0.00151976	0.00151976	0.00151976	0.00151976	0.00151976	0.00151976	0.00151976	0.00151976	0.00151976	0.00151976	0.00151976	0.00151976	0.00151976	0.00151976	0.00151976	0.00151976	0.00151976	0.00151976	0.00151976	0.00151976	0.00151976	0.00151976	0.00151976	0.00151976	0.00151976	0.00151976	0.00151976	0.00151976	0.00151976	0.00151976	0.00151976	0.00151976	0.00151976	0.00151976	0.00151976	0.00151976	0.00151976	0.00151976
numbness	0.0963453	0.0965364	0.126558	0.0969187	0.0971098	0.153948	0.0974921	0.0976832	0.0978744	0.112842	0.107282	0.0984478	0.0986389	0.0988301	0.0990212	0.0992123	0.0994035	0.0995946	0.0997857	0.0999769	0.113639	0.100359	0.10055	0.103034	0.100933	0.111435	0.101315	0.101506	0.101697	0.101888	0.102079	0.102271	0.102462	0.102653	0.102844	0.099283	0.103226	0.103417	0.103609	0.1038	0.103991	0.104182	0.104373	0.104564	0.104755	0.104946	0.105138	0.105329
nocturia	0.108664	0.108664	0.167468	0.111938	0.108664	0.108696	0.108664	0.108664	0.108664	0.108604	0.107728	0.108664	0.108664	0.108664	0.108664	0.108664	0.108664	0.108664	0.108664	0.108664	0.138197	0.108664	0.108664	0.105115	0.108664	0.108664	0.108664	0.107998	0.108664	0.108664	0.108664	0.109787	0.108664	0.108664	0.108664	0.108664	0.108664	0.175701	0.108664	0.108664	0.108664	0.113259	0.108664	0.108664	0.108664	0.108664	0.108664	0.108664
nystagmus	0.0545806	0.0551154	0.122703	0.0624573	0.0626297	0.0637799	0.0676393	0.0701441	0.0726488	0.0751536	0.0776584	0.0801632	0.0826679	0.0857953	0.0872293	0.0902991	0.0926871	0.0951918	0.0976966	0.100201	0.137173	0.105211	0.107716	0.107087	0.112725	0.11523	0.117735	0.12024	0.122744	0.125249	0.127754	0.131038	0.132763	0.135268	0.137773	0.140278	0.142783	0.186624	0.147792	0.150297	0.15454	0.160827	0.157811	0.160316	0.162821	0.165326	0.16783	0.170335
obesity	0.0121581	0.0121581	0.0121581	0.0121581	0.0121581	0.0121581	0.0121581	0.0121581	0.0121581	0.0121581	0.0121581	0.0121581	0.0121581	0.0121581	0.0121581	0.0121581	0.0121581	0.0121581	0.0121581	0.0121581	0.0121581	0.0121581	0.0121581	0.0121581	0.0121581	0.0121581	0.0121581	0.0121581	0.0121581	0.0121581	0.0121581	0.0121581	0.0121581	0.0121581	0.0121581	0.0121581	0.0121581	0.0121581	0.0121581	0.0121581	0.0121581	0.0121581	0.0121581	0.0121581	0.0121581	0.0121581	0.0121581	0.0121581
obsessive.compulsive.disorder	0.00151976	0.00151976	0.00151976	0.00151976	0.00151976	0.00151976	0.00151976	0.00151976	0.00151976	0.00151976	0.00151976	0.00151976	0.00151976	0.00151976	0.00151976	0.00151976	0.00151976	0.00151976	0.00151976	0.00151976	0.00151976	0.00151976	0.00151976	0.00151976	0.00151976	0.00151976	0.00151976	0.00151976	0.00151976	0.00151976	0.00151976	0.00151976	0.00151976	0.00151976	0.00151976	0.00151976	0.00151976	0.00151976	0.00151976	0.00151976	0.00151976	0.00151976	0.00151976	0.00151976	0.00151976	0.00151976	0.00151976	0.00151976
oligomenorrhea	0.00759878	0.00759878	0.00759878	0.00759878	0.00759878	0.00759878	0.00759878	0.00759878	0.00759878	0.00759878	0.00759878	0.00759878	0.00759878	0.00759878	0.00759878	0.00759878	0.00759878	0.00759878	0.00759878	0.00759878	0.00759878	0.00759878	0.00759878	0.00759878	0.00759878	0.00759878	0.00759878	0.00759878	0.00759878	0.00759878	0.00759878	0.00759878	0.00759878	0.00759878	0.00759878	0.00759878	0.00759878	0.00759878	0.00759878	0.00759878	0.00759878	0.00759878	0.00759878	0.00759878	0.00759878	0.00759878	0.00759878	0.00759878
ophthalmoplegia	0.0121581	0.0121581	0.0121581	0.0121581	0.0121581	0.0121581	0.0121581	0.0121581	0.0121581	0.0121581	0.0121581	0.0121581	0.0121581	0.0121581	0.0121581	0.0121581	0.0121581	0.0121581	0.0121581	0.0121581	0.0121581	0.0121581	0.0121581	0.0121581	0.0121581	0.0121581	0.0121581	0.0121581	0.0121581	0.0121581	0.0121581	0.0121581	0.0121581	0.0121581	0.0121581	0.0121581	0.0121581	0.0121581	0.0121581	0.0121581	0.0121581	0.0121581	0.0121581	0.0121581	0.0121581	0.0121581	0.0121581	0.0121581
optic.atrophy	0.0136778	0.0136778	0.0136778	0.0136778	0.0136778	0.0136778	0.0136778	0.0136778	0.0136778	0.0136778	0.0136778	0.0136778	0.0136778	0.0136778	0.0136778	0.0136778	0.0136778	0.0136778	0.0136778	0.0136778	0.0136778	0.0136778	0.0136778	0.0136778	0.0136778	0.0136778	0.0136778	0.0136778	0.0136778	0.0136778	0.0136778	0.0136778	0.0136778	0.0136778	0.0136778	0.0136778	0.0136778	0.0136778	0.0136778	0.0136778	0.0136778	0.0136778	0.0136778	0.0136778	0.0136778	0.0136778	0.0136778	0.0136778
optic.neuritis	0.0455927	0.0455927	0.0455927	0.0455927	0.0455927	0.0455927	0.0455927	0.0455927	0.0455927	0.0455927	0.0455927	0.0455927	0.0455927	0.0455927	0.0455927	0.0455927	0.0455927	0.0455927	0.0455927	0.0455927	0.0455927	0.0455927	0.0455927	0.0455927	0.0455927	0.0455927	0.0455927	0.0455927	0.0455927	0.0455927	0.0455927	0.0455927	0.0455927	0.0455927	0.0455927	0.0455927	0.0455927	0.0455927	0.0455927	0.0455927	0.0455927	0.0455927	0.0455927	0.0455927	0.0455927	0.0455927	0.0455927	0.0455927
orchitis	0.0121581	0.0121581	0.0121581	0.0121581	0.0121581	0.0121581	0.0121581	0.0121581	0.0121581	0.0121581	0.0121581	0.0121581	0.0121581	0.0121581	0.0121581	0.0121581	0.0121581	0.0121581	0.0121581	0.0121581	0.0121581	0.0121581	0.0121581	0.0121581	0.0121581	0.0121581	0.0121581	0.0121581	0.0121581	0.0121581	0.0121581	0.0121581	0.0121581	0.0121581	0.0121581	0.0121581	0.0121581	0.0121581	0.0121581	0.0121581	0.0121581	0.0121581	0.0121581	0.0121581	0.0121581	0.0121581	0.0121581	0.0121581
organic.brain.syndrome	0.00455927	0.00455927	0.00455927	0.00455927	0.00455927	0.00455927	0.00455927	0.00455927	0.00455927	0.00455927	0.00455927	0.00455927	0.00455927	0.00455927	0.00455927	0.00455927	0.00455927	0.00455927	0.00455927	0.00455927	0.00455927	0.00455927	0.00455927	0.00455927	0.00455927	0.00455927	0.00455927	0.00455927	0.00455927	0.00455927	0.00455927	0.00455927	0.00455927	0.00455927	0.00455927	0.00455927	0.00455927	0.00455927	0.00455927	0.00455927	0.00455927	0.00455927	0.00455927	0.00455927	0.00455927	0.00455927	0.00455927	0.00455927
osteitis	0.00303951	0.00303951	0.00303951	0.00303951	0.00303951	0.00303951	0.00303951	0.00303951	0.00303951	0.00303951	0.00303951	0.00303951	0.00303951	0.00303951	0.00303951	0.00303951	0.00303951	0.00303951	0.00303951	0.00303951	0.00303951	0.00303951	0.00303951	0.00303951	0.00303951	0.00303951	0.00303951	0.00303951	0.00303951	0.00303951	0.00303951	0.00303951	0.00303951	0.00303951	0.00303951	0.00303951	0.00303951	0.00303951	0.00303951	0.00303951	0.00303951	0.00303951	0.00303951	0.00303951	0.00303951	0.00303951	0.00303951	0.00303951
osteoarthritis	0.0182371	0.0182371	0.0182371	0.0182371	0.0182371	0.0182371	0.0182371	0.0182371	0.0182371	0.0182371	0.0182371	0.0182371	0.0182371	0.0182371	0.0182371	0.0182371	0.0182371	0.0182371	0.0182371	0.0182371	0.0182371	0.0182371	0.0182371	0.0182371	0.0182371	0.0182371	0.0182371	0.0182371	0.0182371	0.0182371	0.0182371	0.0182371	0.0182371	0.0182371	0.0182371	0.0182371	0.0182371	0.0182371	0.0182371	0.0182371	0.0182371	0.0182371	0.0182371	0.0182371	0.0182371	0.0182371	0.0182371	0.0182371
Osteogenesis.Imperfecta	0.00151976	0.00151976	0.00151976	0.00151976	0.00151976	0.00151976	0.00151976	0.00151976	0.00151976	0.00151976	0.00151976	0.00151976	0.00151976	0.00151976	0.00151976	0.00151976	0.00151976	0.00151976	0.00151976	0.00151976	0.00151976	0.00151976	0.00151976	0.00151976	0.00151976	0.00151976	0.00151976	0.00151976	0.00151976	0.00151976	0.00151976	0.00151976	0.00151976	0.00151976	0.00151976	0.00151976	0.00151976	0.00151976	0.00151976	0.00151976	0.00151976	0.00151976	0.00151976	0.00151976	0.00151976	0.00151976	0.00151976	0.00151976
osteomalacia	0.00455927	0.00455927	0.00455927	0.00455927	0.00455927	0.00455927	0.00455927	0.00455927	0.00455927	0.00455927	0.00455927	0.00455927	0.00455927	0.00455927	0.00455927	0.00455927	0.00455927	0.00455927	0.00455927	0.00455927	0.00455927	0.00455927	0.00455927	0.00455927	0.00455927	0.00455927	0.00455927	0.00455927	0.00455927	0.00455927	0.00455927	0.00455927	0.00455927	0.00455927	0.00455927	0.00455927	0.00455927	0.00455927	0.00455927	0.00455927	0.00455927	0.00455927	0.00455927	0.00455927	0.00455927	0.00455927	0.00455927	0.00455927
osteomyelitis	0.0197568	0.0197568	0.0197568	0.0197568	0.0197568	0.0197568	0.0197568	0.0197568	0.0197568	0.0197568	0.0197568	0.0197568	0.0197568	0.0197568	0.0197568	0.0197568	0.0197568	0.0197568	0.0197568	0.0197568	0.0197568	0.0197568	0.0197568	0.0197568	0.0197568	0.0197568	0.0197568	0.0197568	0.0197568	0.0197568	0.0197568	0.0197568	0.0197568	0.0197568	0.0197568	0.0197568	0.0197568	0.0197568	0.0197568	0.0197568	0.0197568	0.0197568	0.0197568	0.0197568	0.0197568	0.0197568	0.0197568	0.0197568
bone.necrosis	0.00759878	0.00759878	0.00759878	0.00759878	0.00759878	0.00759878	0.00759878	0.00759878	0.00759878	0.00759878	0.00759878	0.00759878	0.00759878	0.00759878	0.00759878	0.00759878	0.00759878	0.00759878	0.00759878	0.00759878	0.00759878	0.00759878	0.00759878	0.00759878	0.00759878	0.00759878	0.00759878	0.00759878	0.00759878	0.00759878	0.00759878	0.00759878	0.00759878	0.00759878	0.00759878	0.00759878	0.00759878	0.00759878	0.00759878	0.00759878	0.00759878	0.00759878	0.00759878	0.00759878	0.00759878	0.00759878	0.00759878	0.00759878
osteoporosis	0.0586878	0.0539282	0.0448649	0.0444089	0.0396492	0.0354984	0.0301299	0.0253703	0.0206106	0.014344	-0.00752249	0.0063317	0.00157205	-0.0152465	-0.0262668	-0.0138644	-0.0174665	-0.0222262	-0.0269858	-0.0317455	-0.0365051	-0.0412648	-0.0460244	-0.0428443	-0.0555437	-0.0419095	-0.065063	-0.0695149	-0.0745823	-0.0793419	-0.0841016	-0.0725602	-0.0936209	-0.0983805	-0.10314	-0.1079	-0.112352	-0.117419	-0.122179	-0.126938	-0.124175	-0.119567	-0.141217	-0.145977	-0.150737	-0.155496	-0.160256	-0.165016
bone.sarcomas	0.00151976	0.00151976	0.00151976	0.00151976	0.00151976	0.00151976	0.00151976	0.00151976	0.00151976	0.00151976	0.00151976	0.00151976	0.00151976	0.00151976	0.00151976	0.00151976	0.00151976	0.00151976	0.00151976	0.00151976	0.00151976	0.00151976	0.00151976	0.00151976	0.00151976	0.00151976	0.00151976	0.00151976	0.00151976	0.00151976	0.00151976	0.00151976	0.00151976	0.00151976	0.00151976	0.00151976	0.00151976	0.00151976	0.00151976	0.00151976	0.00151976	0.00151976	0.00151976	0.00151976	0.00151976	0.00151976	0.00151976	0.00151976
otitis	0.0273281	0.0273281	0.0273281	0.0273281	0.0273281	0.0273281	0.0273281	0.0273281	0.0273281	0.0273281	0.0273281	0.0273281	0.0273281	0.0273281	0.0273281	0.0273281	0.0273281	0.0273281	0.0273281	0.0273281	0.0273281	0.0273281	0.0273281	0.0273281	0.0273281	0.0273281	0.0273281	0.0273281	0.0273281	0.0273281	0.0273281	0.0273281	0.0273281	0.0273281	0.0273281	0.0273281	0.0273281	0.0273281	0.0273281	0.0273281	0.0273281	0.0273281	0.0273281	0.0273281	0.0273281	0.0273281	0.0273281	0.0273281
otitis.externa	0.0349544	0.0349544	0.0349544	0.0349544	0.0349544	0.0349544	0.0349544	0.0349544	0.0349544	0.0349544	0.0349544	0.0349544	0.0349544	0.0349544	0.0349544	0.0349544	0.0349544	0.0349544	0.0349544	0.0349544	0.0349544	0.0349544	0.0349544	0.0349544	0.0349544	0.0349544	0.0349544	0.0349544	0.0349544	0.0349544	0.0349544	0.0349544	0.0349544	0.0349544	0.0349544	0.0349544	0.0349544	0.0349544	0.0349544	0.0349544	0.0349544	0.0349544	0.0349544	0.0349544	0.0349544	0.0349544	0.0349544	0.0349544
otitis.media	0.0965658	0.0937233	0.0908808	0.0880383	0.0851958	0.0823533	0.0795108	0.0766683	0.0738258	0.0709833	0.0620608	0.0652983	0.0624558	0.05244	0.0458302	0.0512751	0.0510858	0.0482433	0.0454008	0.0425583	0.0397158	0.0368733	0.0340308	0.0311883	0.0283458	0.0312888	0.0226608	0.0198183	0.0169758	0.0141333	0.0112908	0.0181834	0.0056058	0.0027633	-7.92e-05	-0.0029217	-0.0057642	-0.0086067	-0.0114492	-0.0142917	-0.0126416	-0.00988923	-0.0228192	-0.0256617	-0.0285042	-0.0313467	-0.0341892	-0.0370317
ovarian.cancer	0.0136778	0.0136778	0.0136778	0.0136778	0.0136778	0.0136778	0.0136778	0.0136778	0.0136778	0.0136778	0.0136778	0.0136778	0.0136778	0.0136778	0.0136778	0.0136778	0.0136778	0.0136778	0.0136778	0.0136778	0.0136778	0.0136778	0.0136778	0.0136778	0.0136778	0.0136778	0.0136778	0.0136778	0.0136778	0.0136778	0.0136778	0.0136778	0.0136778	0.0136778	0.0136778	0.0136778	0.0136778	0.0136778	0.0136778	0.0136778	0.0136778	0.0136778	0.0136778	0.0136778	0.0136778	0.0136778	0.0136778	0.0136778
ovarian.cyst	0.0213757	0.0213757	0.0213757	0.0213757	0.0213757	0.0212717	0.0213757	0.0213757	0.0213757	0.0213757	0.0213757	0.0213757	0.0213757	0.0213757	0.0205227	0.0237139	0.0213757	0.0213757	0.0213757	0.0213757	0.0213757	0.0213757	0.0213757	0.0223735	0.0213757	0.0213757	0.0213757	0.0219949	0.0213757	0.0213757	0.0213757	0.0216753	0.0213757	0.0213757	0.0213757	0.0213757	0.0219949	0.0213757	0.0213757	0.0213757	0.0256388	0.0232442	0.0213757	0.0213757	0.0213757	0.0213757	0.0213757	0.0213757
pain	0.516402	0.516364	0.54454	0.516287	0.516248	0.341488	0.516171	0.516133	0.516094	0.508016	0.515529	0.515978	0.51594	0.53244	0.51412	0.515824	0.515786	0.515747	0.515709	0.51567	0.539936	0.515593	0.515554	0.51684	0.515477	0.506548	0.5154	0.515362	0.515323	0.515285	0.512841	0.518202	0.515169	0.51513	0.515092	0.515066	0.515015	0.498647	0.514938	0.514899	0.475484	0.526634	0.514784	0.514745	0.514706	0.514668	0.514629	0.515417
Pain.in.limb	0.092976	0.092976	0.092976	0.092976	0.092976	0.092976	0.092976	0.092976	0.092976	0.0895203	0.0895988	0.092976	0.092976	0.092976	0.092976	0.092976	0.092976	0.092976	0.092976	0.092976	0.092976	0.092976	0.092976	0.092976	0.092976	0.092976	0.092976	0.092976	0.092976	0.092976	0.092976	0.092976	0.092976	0.092976	0.092976	0.093065	0.092976	0.092976	0.092976	0.092976	0.092976	0.092976	0.092976	0.092976	0.092976	0.092976	0.092976	0.092976
palpitations	0.374693	0.374758	0.430687	0.373123	0.374953	0.419963	0.375083	0.375148	0.375213	0.433918	0.448504	0.375409	0.375474	0.41928	0.409746	0.397848	0.375734	0.375799	0.375864	0.375929	0.397381	0.376059	0.376124	0.378322	0.376254	0.331419	0.376384	0.376449	0.376514	0.376579	0.376644	0.378428	0.376775	0.37684	0.376905	0.376431	0.377035	0.48357	0.377165	0.37723	0.371909	0.388805	0.377425	0.37749	0.377555	0.37762	0.377685	0.37775
pancreatic.pseudocyst	0.00151976	0.00151976	0.00151976	0.00151976	0.00151976	0.00151976	0.00151976	0.00151976	0.00151976	0.00151976	0.00151976	0.00151976	0.00151976	0.00151976	0.00151976	0.00151976	0.00151976	0.00151976	0.00151976	0.00151976	0.00151976	0.00151976	0.00151976	0.00151976	0.00151976	0.00151976	0.00151976	0.00151976	0.00151976	0.00151976	0.00151976	0.00151976	0.00151976	0.00151976	0.00151976	0.00151976	0.00151976	0.00151976	0.00151976	0.00151976	0.00151976	0.00151976	0.00151976	0.00151976	0.00151976	0.00151976	0.00151976	0.00151976
pancreatitis	0.250605	0.248409	0.249646	0.238004	0.235679	0.0497001	0.227192	0.222949	0.218705	0.171171	0.138491	0.205975	0.201732	0.179584	0.160119	0.176887	0.184758	0.180515	0.176272	0.172028	0.171996	0.163542	0.159298	0.158295	0.150812	0.14401	0.142325	0.136089	0.133838	0.129595	0.124539	0.126021	0.116865	0.112622	0.108378	0.103765	0.102799	0.0972921	0.0914048	0.0871614	0.0743901	0.0834407	0.0744314	0.070188	0.0659447	0.0617013	0.057458	0.0563233
pancytopenia	0.145048	0.142033	0.124243	0.107591	0.096619	0.0649987	0.0663428	0.0512047	0.0360666	0.0124635	-0.00710238	-0.00938749	-0.0244857	-0.0541639	-0.0690187	-0.0788235	-0.0850381	-0.100176	-0.115314	-0.130452	-0.142852	-0.160729	-0.175867	-0.194435	-0.206143	-0.239812	-0.236419	-0.241254	-0.266695	-0.281833	-0.297273	-0.30967	-0.327248	-0.342386	-0.357524	-0.372662	-0.386487	-0.393718	-0.418076	-0.433117	-0.429084	-0.462293	-0.478629	-0.493767	-0.508905	-0.524043	-0.539181	-0.554319
panic.disorder	0.00759878	0.00759878	0.00759878	0.00759878	0.00759878	0.00759878	0.00759878	0.00759878	0.00759878	0.00759878	0.00759878	0.00759878	0.00759878	0.00759878	0.00759878	0.00759878	0.00759878	0.00759878	0.00759878	0.00759878	0.00759878	0.00759878	0.00759878	0.00759878	0.00759878	0.00759878	0.00759878	0.00759878	0.00759878	0.00759878	0.00759878	0.00759878	0.00759878	0.00759878	0.00759878	0.00759878	0.00759878	0.00759878	0.00759878	0.00759878	0.00759878	0.00759878	0.00759878	0.00759878	0.00759878	0.00759878	0.00759878	0.00759878
panniculitis	0.00303951	0.00303951	0.00303951	0.00303951	0.00303951	0.00303951	0.00303951	0.00303951	0.00303951	0.00303951	0.00303951	0.00303951	0.00303951	0.00303951	0.00303951	0.00303951	0.00303951	0.00303951	0.00303951	0.00303951	0.00303951	0.00303951	0.00303951	0.00303951	0.00303951	0.00303951	0.00303951	0.00303951	0.00303951	0.00303951	0.00303951	0.00303951	0.00303951	0.00303951	0.00303951	0.00303951	0.00303951	0.00303951	0.00303951	0.00303951	0.00303951	0.00303951	0.00303951	0.00303951	0.00303951	0.00303951	0.00303951	0.00303951
papilledema	0.0306172	0.0306172	0.0223139	0.0306172	0.0306172	0.00610701	0.0306172	0.0306172	0.0306172	0.0282198	0.0269952	0.0306172	0.0306172	0.0172682	0.0281101	0.0306172	0.0306172	0.0306172	0.0306172	0.0306172	0.0299627	0.0306172	0.0302404	0.0273878	0.0306172	0.104917	0.0306172	0.0339219	0.0306172	0.0306172	0.0291733	0.0306172	0.0306172	0.0306172	0.0306172	0.0306172	0.028836	0.028006	0.0306172	0.0306172	0.0306172	0.0340917	0.0306172	0.0306172	0.0306172	0.0306172	0.0306172	0.0304522
papilloma	0.00911854	0.00911854	0.00911854	0.00911854	0.00911854	0.00911854	0.00911854	0.00911854	0.00911854	0.00911854	0.00911854	0.00911854	0.00911854	0.00911854	0.00911854	0.00911854	0.00911854	0.00911854	0.00911854	0.00911854	0.00911854	0.00911854	0.00911854	0.00911854	0.00911854	0.00911854	0.00911854	0.00911854	0.00911854	0.00911854	0.00911854	0.00911854	0.00911854	0.00911854	0.00911854	0.00911854	0.00911854	0.00911854	0.00911854	0.00911854	0.00911854	0.00911854	0.00911854	0.00911854	0.00911854	0.00911854	0.00911854	0.00911854
paralytic.ileus	0.0319714	0.0320155	0.0320596	0.0321037	0.0321478	0.0906252	0.032236	0.0322801	0.0323242	0.0632087	0.0737316	0.0324565	0.0325006	0.02288	0.0325887	0.0326328	0.0326769	0.032721	0.0327651	0.0328092	0.0328533	0.0328974	0.0329415	0.0312263	0.0330297	0.0273407	0.0331179	0.0427494	0.0332061	0.0332502	0.0332943	0.0337669	0.0333825	0.0334265	0.0334706	0.0335147	0.0335588	0.0513158	0.033647	0.0336911	0.064597	0.0377418	0.0338234	0.0338675	0.0339116	0.0339557	0.0339998	0.0340439
pelvic.cellulitis	0.00151976	0.00151976	0.00151976	0.00151976	0.00151976	0.00151976	0.00151976	0.00151976	0.00151976	0.00151976	0.00151976	0.00151976	0.00151976	0.00151976	0.00151976	0.00151976	0.00151976	0.00151976	0.00151976	0.00151976	0.00151976	0.00151976	0.00151976	0.00151976	0.00151976	0.00151976	0.00151976	0.00151976	0.00151976	0.00151976	0.00151976	0.00151976	0.00151976	0.00151976	0.00151976	0.00151976	0.00151976	0.00151976	0.00151976	0.00151976	0.00151976	0.00151976	0.00151976	0.00151976	0.00151976	0.00151976	0.00151976	0.00151976
paraplegia	0.0105889	0.0105889	0.0102725	0.0105889	0.0105889	0.00965501	0.0105889	0.0105889	0.0105889	0.0104975	0.0104509	0.0105889	0.0105889	0.0100803	0.0104933	0.0105889	0.0105889	0.0105889	0.0105889	0.0105889	0.0105639	0.0105889	0.0105745	0.0104658	0.0105889	0.0134197	0.0105889	0.0107148	0.0105889	0.0105889	0.0105338	0.0105889	0.0105889	0.0105889	0.0105889	0.0105889	0.010521	0.0104894	0.0105889	0.0105889	0.0105889	0.0107212	0.0105889	0.0105889	0.0105889	0.0105889	0.0105889	0.0105826
parapsoriasis	0.00151976	0.00151976	0.00151976	0.00151976	0.00151976	0.00151976	0.00151976	0.00151976	0.00151976	0.00151976	0.00151976	0.00151976	0.00151976	0.00151976	0.00151976	0.00151976	0.00151976	0.00151976	0.00151976	0.00151976	0.00151976	0.00151976	0.00151976	0.00151976	0.00151976	0.00151976	0.00151976	0.00151976	0.00151976	0.00151976	0.00151976	0.00151976	0.00151976	0.00151976	0.00151976	0.00151976	0.00151976	0.00151976	0.00151976	0.00151976	0.00151976	0.00151976	0.00151976	0.00151976	0.00151976	0.00151976	0.00151976	0.00151976
weakness	0.336635	0.343674	0.39519	0.427872	0.454221	0.429554	0.527919	0.564768	0.601617	0.656672	0.707899	0.712164	0.749014	0.808277	0.848176	0.877839	0.89641	0.933259	0.970108	1.00696	1.04898	1.08066	1.1175	1.14845	1.1912	1.20021	1.2649	1.30175	1.3386	1.37545	1.41892	1.4501	1.48599	1.52284	1.55969	1.60575	1.63016	1.69275	1.70709	1.74394	1.78079	1.81869	1.85449	1.89133	1.92818	1.96503	2.00188	2.03888
paresthesia	0.482217	0.482008	0.544467	0.476543	0.47381	0.387168	0.468346	0.465613	0.462881	0.487239	0.49847	0.454684	0.451952	0.50389	0.463969	0.456036	0.441022	0.43829	0.435557	0.432825	0.448243	0.42736	0.424628	0.435374	0.419163	0.39531	0.413698	0.410966	0.408234	0.405501	0.402837	0.401602	0.397304	0.394572	0.391839	0.389107	0.386375	0.403373	0.38091	0.378178	0.375445	0.38407	0.36998	0.367248	0.364516	0.361783	0.359051	0.361758
paronychia	0.00911854	0.00911854	0.00911854	0.00911854	0.00911854	0.00911854	0.00911854	0.00911854	0.00911854	0.00911854	0.00911854	0.00911854	0.00911854	0.00911854	0.00911854	0.00911854	0.00911854	0.00911854	0.00911854	0.00911854	0.00911854	0.00911854	0.00911854	0.00911854	0.00911854	0.00911854	0.00911854	0.00911854	0.00911854	0.00911854	0.00911854	0.00911854	0.00911854	0.00911854	0.00911854	0.00911854	0.00911854	0.00911854	0.00911854	0.00911854	0.00911854	0.00911854	0.00911854	0.00911854	0.00911854	0.00911854	0.00911854	0.00911854
parotitis	0.00759878	0.00759878	0.00759878	0.00759878	0.00759878	0.00759878	0.00759878	0.00759878	0.00759878	0.00759878	0.00759878	0.00759878	0.00759878	0.00759878	0.00759878	0.00759878	0.00759878	0.00759878	0.00759878	0.00759878	0.00759878	0.00759878	0.00759878	0.00759878	0.00759878	0.00759878	0.00759878	0.00759878	0.00759878	0.00759878	0.00759878	0.00759878	0.00759878	0.00759878	0.00759878	0.00759878	0.00759878	0.00759878	0.00759878	0.00759878	0.00759878	0.00759878	0.00759878	0.00759878	0.00759878	0.00759878	0.00759878	0.00759878
Pat	0.00455927	0.00455927	0.00455927	0.00455927	0.00455927	0.00455927	0.00455927	0.00455927	0.00455927	0.00455927	0.00455927	0.00455927	0.00455927	0.00455927	0.00455927	0.00455927	0.00455927	0.00455927	0.00455927	0.00455927	0.00455927	0.00455927	0.00455927	0.00455927	0.00455927	0.00455927	0.00455927	0.00455927	0.00455927	0.00455927	0.00455927	0.00455927	0.00455927	0.00455927	0.00455927	0.00455927	0.00455927	0.00455927	0.00455927	0.00455927	0.00455927	0.00455927	0.00455927	0.00455927	0.00455927	0.00455927	0.00455927	0.00455927
paroxysmal.ventricular.tachycardia	0.00151976	0.00151976	0.00151976	0.00151976	0.00151976	0.00151976	0.00151976	0.00151976	0.00151976	0.00151976	0.00151976	0.00151976	0.00151976	0.00151976	0.00151976	0.00151976	0.00151976	0.00151976	0.00151976	0.00151976	0.00151976	0.00151976	0.00151976	0.00151976	0.00151976	0.00151976	0.00151976	0.00151976	0.00151976	0.00151976	0.00151976	0.00151976	0.00151976	0.00151976	0.00151976	0.00151976	0.00151976	0.00151976	0.00151976	0.00151976	0.00151976	0.00151976	0.00151976	0.00151976	0.00151976	0.00151976	0.00151976	0.00151976
pelvic.infections	0.00151976	0.00151976	0.00151976	0.00151976	0.00151976	0.00151976	0.00151976	0.00151976	0.00151976	0.00151976	0.00151976	0.00151976	0.00151976	0.00151976	0.00151976	0.00151976	0.00151976	0.00151976	0.00151976	0.00151976	0.00151976	0.00151976	0.00151976	0.00151976	0.00151976	0.00151976	0.00151976	0.00151976	0.00151976	0.00151976	0.00151976	0.00151976	0.00151976	0.00151976	0.00151976	0.00151976	0.00151976	0.00151976	0.00151976	0.00151976	0.00151976	0.00151976	0.00151976	0.00151976	0.00151976	0.00151976	0.00151976	0.00151976
pelvic.pain	0.0727961	0.0727961	0.0727961	0.0727961	0.0727961	0.0726737	0.0727961	0.0727961	0.0727961	0.0727961	0.0727961	0.0727961	0.0727961	0.0727961	0.0717922	0.075548	0.0727961	0.0727961	0.0727961	0.0727961	0.0727961	0.0727961	0.0727961	0.0739704	0.0727961	0.0727961	0.0727961	0.0735249	0.0727961	0.0727961	0.0727961	0.0731487	0.0727961	0.0727961	0.0727961	0.0727961	0.0735249	0.0727961	0.0727961	0.0727961	0.0778135	0.0749952	0.0727961	0.0727961	0.0727961	0.0727961	0.0727961	0.0727961
pemphigus	0.0181889	0.0181479	0.0446734	0.0170765	0.0165407	0.0100812	0.0154693	0.0149336	0.0143979	0.0138621	0.0144933	0.0127907	0.012255	0.0169167	0.0111835	0.0106478	0.0101121	0.00957636	0.00904064	0.00850492	0.00811229	0.00743348	0.00689776	0.00922033	0.00582632	0.0052906	0.00475487	0.00421915	0.00368343	0.00314771	0.00261199	0.00183653	0.00154055	0.00100482	0.000469104	-6.66e-05	-0.000602339	0.00307241	-0.00167378	-0.0022095	-0.00274522	-0.00132886	-0.00381667	-0.00435239	-0.00488811	-0.00542383	-0.00595955	-0.00542874
allergy.to.penicillin	0.00151976	0.00151976	0.00151976	0.00151976	0.00151976	0.00151976	0.00151976	0.00151976	0.00151976	0.00151976	0.00151976	0.00151976	0.00151976	0.00151976	0.00151976	0.00151976	0.00151976	0.00151976	0.00151976	0.00151976	0.00151976	0.00151976	0.00151976	0.00151976	0.00151976	0.00151976	0.00151976	0.00151976	0.00151976	0.00151976	0.00151976	0.00151976	0.00151976	0.00151976	0.00151976	0.00151976	0.00151976	0.00151976	0.00151976	0.00151976	0.00151976	0.00151976	0.00151976	0.00151976	0.00151976	0.00151976	0.00151976	0.00151976
peptic.ulcer	0.0842132	0.0842132	0.0867112	0.0842132	0.0842132	-0.0141081	0.0842132	0.0842132	0.0842132	0.0694022	0.0490294	0.0842132	0.0842132	0.078909	0.0726797	0.0800547	0.0842132	0.0842132	0.0842132	0.0842132	0.0860309	0.0842132	0.0841596	0.0799698	0.0842132	0.100259	0.0842132	0.0846838	0.0842132	0.0842132	0.0840077	0.0842132	0.0842132	0.0842132	0.0842132	0.0842132	0.0839596	0.135612	0.0842132	0.0842132	0.0842132	0.0843994	0.0842132	0.0842132	0.0842132	0.0842132	0.0842132	0.0841897
perforated.peptic.ulcer	0.00303951	0.00303951	0.00303951	0.00303951	0.00303951	0.00303951	0.00303951	0.00303951	0.00303951	0.00303951	0.00303951	0.00303951	0.00303951	0.00303951	0.00303951	0.00303951	0.00303951	0.00303951	0.00303951	0.00303951	0.00303951	0.00303951	0.00303951	0.00303951	0.00303951	0.00303951	0.00303951	0.00303951	0.00303951	0.00303951	0.00303951	0.00303951	0.00303951	0.00303951	0.00303951	0.00303951	0.00303951	0.00303951	0.00303951	0.00303951	0.00303951	0.00303951	0.00303951	0.00303951	0.00303951	0.00303951	0.00303951	0.00303951
polyarteritis.nodosa	0.00607903	0.00607903	0.00607903	0.00607903	0.00607903	0.00607903	0.00607903	0.00607903	0.00607903	0.00607903	0.00607903	0.00607903	0.00607903	0.00607903	0.00607903	0.00607903	0.00607903	0.00607903	0.00607903	0.00607903	0.00607903	0.00607903	0.00607903	0.00607903	0.00607903	0.00607903	0.00607903	0.00607903	0.00607903	0.00607903	0.00607903	0.00607903	0.00607903	0.00607903	0.00607903	0.00607903	0.00607903	0.00607903	0.00607903	0.00607903	0.00607903	0.00607903	0.00607903	0.00607903	0.00607903	0.00607903	0.00607903	0.00607903
pericardial.effusion	0.0359226	0.0359226	0.0359226	0.0359226	0.0359226	0.0359226	0.0359226	0.0359226	0.0359226	0.0359226	0.0359226	0.0359226	0.0359226	0.0359226	0.0359226	0.0359226	0.0359226	0.0359226	0.0359226	0.0359226	0.0359226	0.0359226	0.0359226	0.0359226	0.0359226	0.0359226	0.0359226	0.0359226	0.0359226	0.0359226	0.0359226	0.0359226	0.0359226	0.0359226	0.0359226	0.0359226	0.0359226	0.0359226	0.0359226	0.0359226	0.0359226	0.0359226	0.0359226	0.0359226	0.0359226	0.0359226	0.0359226	0.0359226
pericarditis	0.0528893	0.0528893	0.0536332	0.0528893	0.0528893	0.0528893	0.0528893	0.0528893	0.0528893	0.0546325	0.0531958	0.0528893	0.0528893	0.0528893	0.0528893	0.0528893	0.0528893	0.0528893	0.0528893	0.0528893	0.0532613	0.0528893	0.0528893	0.0528893	0.0528893	0.0528893	0.0528893	0.0528893	0.0528893	0.0528893	0.0528893	0.0528893	0.0528893	0.0528893	0.0528893	0.0528893	0.0528893	0.0528893	0.0528893	0.0528893	0.0528893	0.0528893	0.0528893	0.0528893	0.0528893	0.0528893	0.0528893	0.0528893
constrictive.pericarditis	0.00455927	0.00455927	0.00455927	0.00455927	0.00455927	0.00455927	0.00455927	0.00455927	0.00455927	0.00455927	0.00455927	0.00455927	0.00455927	0.00455927	0.00455927	0.00455927	0.00455927	0.00455927	0.00455927	0.00455927	0.00455927	0.00455927	0.00455927	0.00455927	0.00455927	0.00455927	0.00455927	0.00455927	0.00455927	0.00455927	0.00455927	0.00455927	0.00455927	0.00455927	0.00455927	0.00455927	0.00455927	0.00455927	0.00455927	0.00455927	0.00455927	0.00455927	0.00455927	0.00455927	0.00455927	0.00455927	0.00455927	0.00455927
periodontal.abscess	0.0395137	0.0395137	0.0395137	0.0395137	0.0395137	0.0395137	0.0395137	0.0395137	0.0395137	0.0395137	0.0395137	0.0395137	0.0395137	0.0395137	0.0395137	0.0395137	0.0395137	0.0395137	0.0395137	0.0395137	0.0395137	0.0395137	0.0395137	0.0395137	0.0395137	0.0395137	0.0395137	0.0395137	0.0395137	0.0395137	0.0395137	0.0395137	0.0395137	0.0395137	0.0395137	0.0395137	0.0395137	0.0395137	0.0395137	0.0395137	0.0395137	0.0395137	0.0395137	0.0395137	0.0395137	0.0395137	0.0395137	0.0395137
periodontal.disease	0.00303951	0.00303951	0.00303951	0.00303951	0.00303951	0.00303951	0.00303951	0.00303951	0.00303951	0.00303951	0.00303951	0.00303951	0.00303951	0.00303951	0.00303951	0.00303951	0.00303951	0.00303951	0.00303951	0.00303951	0.00303951	0.00303951	0.00303951	0.00303951	0.00303951	0.00303951	0.00303951	0.00303951	0.00303951	0.00303951	0.00303951	0.00303951	0.00303951	0.00303951	0.00303951	0.00303951	0.00303951	0.00303951	0.00303951	0.00303951	0.00303951	0.00303951	0.00303951	0.00303951	0.00303951	0.00303951	0.00303951	0.00303951
periodontitis	0.0136778	0.0136778	0.0136778	0.0136778	0.0136778	0.0136778	0.0136778	0.0136778	0.0136778	0.0136778	0.0136778	0.0136778	0.0136778	0.0136778	0.0136778	0.0136778	0.0136778	0.0136778	0.0136778	0.0136778	0.0136778	0.0136778	0.0136778	0.0136778	0.0136778	0.0136778	0.0136778	0.0136778	0.0136778	0.0136778	0.0136778	0.0136778	0.0136778	0.0136778	0.0136778	0.0136778	0.0136778	0.0136778	0.0136778	0.0136778	0.0136778	0.0136778	0.0136778	0.0136778	0.0136778	0.0136778	0.0136778	0.0136778
peripheral.neuropathy	0.131658	0.131658	0.130237	0.131658	0.131658	0.129501	0.131658	0.131658	0.131658	0.0876602	0.0895045	0.131658	0.131658	0.154134	0.131658	0.131658	0.131658	0.131658	0.131658	0.131658	0.131658	0.131658	0.131658	0.14677	0.131658	0.131658	0.131658	0.13182	0.131658	0.131658	0.126663	0.130161	0.131658	0.131658	0.131658	0.132775	0.139504	0.132275	0.131658	0.131658	0.131658	0.13351	0.131658	0.131658	0.131658	0.131658	0.131658	0.14061
peritonitis	0.0197568	0.0197568	0.0197568	0.0197568	0.0197568	0.0197568	0.0197568	0.0197568	0.0197568	0.0197568	0.0197568	0.0197568	0.0197568	0.0197568	0.0197568	0.0197568	0.0197568	0.0197568	0.0197568	0.0197568	0.0197568	0.0197568	0.0197568	0.0197568	0.0197568	0.0197568	0.0197568	0.0197568	0.0197568	0.0197568	0.0197568	0.0197568	0.0197568	0.0197568	0.0197568	0.0197568	0.0197568	0.0197568	0.0197568	0.0197568	0.0197568	0.0197568	0.0197568	0.0197568	0.0197568	0.0197568	0.0197568	0.0197568
personality.disorder	0.0465448	0.0465448	0.0829682	0.0465448	0.0465448	0.0465448	0.0465448	0.0465448	0.0465448	0.0465448	0.0465448	0.0465448	0.0465448	0.0465448	0.0465448	0.0465448	0.0465448	0.0465448	0.0465448	0.0465448	0.0644973	0.0465448	0.0465448	0.0465448	0.0465448	0.0465448	0.0465448	0.0465448	0.0465448	0.0465448	0.0465448	0.0465448	0.0465448	0.0465448	0.0465448	0.0465448	0.0465448	0.0465448	0.0465448	0.0465448	0.0656437	0.0532596	0.0465448	0.0465448	0.0465448	0.0465448	0.0465448	0.0465448
petechiae	0.0931809	0.0931809	0.127577	0.0931809	0.0931809	0.0929472	0.0931809	0.0931809	0.0931809	0.0960406	0.0936531	0.0931809	0.0931809	0.0930536	0.093157	0.0931809	0.0931809	0.0931809	0.0931809	0.0931809	0.110412	0.0931809	0.0931773	0.0931501	0.0931809	0.0938892	0.0931809	0.0932124	0.0931809	0.0931809	0.0931671	0.0931809	0.0931809	0.0931809	0.0931809	0.0931809	0.0931639	0.121735	0.0931809	0.0931809	0.0931809	0.093214	0.0931809	0.0931809	0.0931809	0.0931809	0.0931809	0.0931793
Pharyngitis	0.325794	0.325277	0.412506	0.311777	0.305028	0.21775	0.291528	0.284778	0.278028	0.271299	0.279231	0.257779	0.251029	0.309764	0.237529	0.23078	0.22403	0.21728	0.21053	0.20378	0.202114	0.190281	0.183531	0.204526	0.170031	0.163282	0.156532	0.149782	0.143032	0.136282	0.129533	0.128888	0.116033	0.109283	0.102533	0.0957835	0.0890337	0.151154	0.075534	0.0687842	0.0582378	0.0798799	0.0485348	0.041785	0.0350352	0.0282854	0.0215356	0.0287124
pheochromocytoma	0.00911854	0.00911854	0.00911854	0.00911854	0.00911854	0.00911854	0.00911854	0.00911854	0.00911854	0.00911854	0.00911854	0.00911854	0.00911854	0.00911854	0.00911854	0.00911854	0.00911854	0.00911854	0.00911854	0.00911854	0.00911854	0.00911854	0.00911854	0.00911854	0.00911854	0.00911854	0.00911854	0.00911854	0.00911854	0.00911854	0.00911854	0.00911854	0.00911854	0.00911854	0.00911854	0.00911854	0.00911854	0.00911854	0.00911854	0.00911854	0.00911854	0.00911854	0.00911854	0.00911854	0.00911854	0.00911854	0.00911854	0.00911854
phimosis	0.00151976	0.00151976	0.00151976	0.00151976	0.00151976	0.00151976	0.00151976	0.00151976	0.00151976	0.00151976	0.00151976	0.00151976	0.00151976	0.00151976	0.00151976	0.00151976	0.00151976	0.00151976	0.00151976	0.00151976	0.00151976	0.00151976	0.00151976	0.00151976	0.00151976	0.00151976	0.00151976	0.00151976	0.00151976	0.00151976	0.00151976	0.00151976	0.00151976	0.00151976	0.00151976	0.00151976	0.00151976	0.00151976	0.00151976	0.00151976	0.00151976	0.00151976	0.00151976	0.00151976	0.00151976	0.00151976	0.00151976	0.00151976
phlebitis	0.120612	0.119711	0.14923	0.121341	0.117007	0.116294	0.115204	0.114341	0.113401	0.1125	0.111599	0.110697	0.109796	0.108895	0.103268	0.105834	0.106191	0.10529	0.104388	0.103487	0.117796	0.101684	0.100783	0.0991581	0.0989804	0.0928913	0.0971777	0.0962764	0.0953751	0.0944738	0.0935725	0.0961773	0.0917699	0.0908685	0.0899672	0.0890659	0.0881646	0.0913097	0.086362	0.0854607	0.0845593	0.0876735	0.0827567	0.0818554	0.0809541	0.0800528	0.0791515	0.0782502
phocomelia	0.00303951	0.00303951	0.00303951	0.00303951	0.00303951	0.00303951	0.00303951	0.00303951	0.00303951	0.00303951	0.00303951	0.00303951	0.00303951	0.00303951	0.00303951	0.00303951	0.00303951	0.00303951	0.00303951	0.00303951	0.00303951	0.00303951	0.00303951	0.00303951	0.00303951	0.00303951	0.00303951	0.00303951	0.00303951	0.00303951	0.00303951	0.00303951	0.00303951	0.00303951	0.00303951	0.00303951	0.00303951	0.00303951	0.00303951	0.00303951	0.00303951	0.00303951	0.00303951	0.00303951	0.00303951	0.00303951	0.00303951	0.00303951
pituitary.adenomas	0.00455927	0.00455927	0.00455927	0.00455927	0.00455927	0.00455927	0.00455927	0.00455927	0.00455927	0.00455927	0.00455927	0.00455927	0.00455927	0.00455927	0.00455927	0.00455927	0.00455927	0.00455927	0.00455927	0.00455927	0.00455927	0.00455927	0.00455927	0.00455927	0.00455927	0.00455927	0.00455927	0.00455927	0.00455927	0.00455927	0.00455927	0.00455927	0.00455927	0.00455927	0.00455927	0.00455927	0.00455927	0.00455927	0.00455927	0.00455927	0.00455927	0.00455927	0.00455927	0.00455927	0.00455927	0.00455927	0.00455927	0.00455927
pituitary.tumors	0.00303951	0.00303951	0.00303951	0.00303951	0.00303951	0.00303951	0.00303951	0.00303951	0.00303951	0.00303951	0.00303951	0.00303951	0.00303951	0.00303951	0.00303951	0.00303951	0.00303951	0.00303951	0.00303951	0.00303951	0.00303951	0.00303951	0.00303951	0.00303951	0.00303951	0.00303951	0.00303951	0.00303951	0.00303951	0.00303951	0.00303951	0.00303951	0.00303951	0.00303951	0.00303951	0.00303951	0.00303951	0.00303951	0.00303951	0.00303951	0.00303951	0.00303951	0.00303951	0.00303951	0.00303951	0.00303951	0.00303951	0.00303951
pleural.effusion	0.0972203	0.0970672	0.0944321	0.096218	0.0966077	0.0510648	0.0963014	0.0961482	0.0959951	0.0842351	0.0835612	0.0955356	0.0953825	0.0900289	0.0922666	0.0923934	0.0947699	0.0946167	0.0944635	0.0943104	0.0941572	0.0940041	0.0938509	0.0918604	0.0935446	0.086073	0.0932383	0.0930852	0.092932	0.0927788	0.0926257	0.0924725	0.0923194	0.0921662	0.0920131	0.0947008	0.0917068	0.0915536	0.0914005	0.0912473	0.0894379	0.0907377	0.0907878	0.0906347	0.0904815	0.0903284	0.0901752	0.0900221
pleurisy	0.0212766	0.0212766	0.0212766	0.0212766	0.0212766	0.0212766	0.0212766	0.0212766	0.0212766	0.0212766	0.0212766	0.0212766	0.0212766	0.0212766	0.0212766	0.0212766	0.0212766	0.0212766	0.0212766	0.0212766	0.0212766	0.0212766	0.0212766	0.0212766	0.0212766	0.0212766	0.0212766	0.0212766	0.0212766	0.0212766	0.0212766	0.0212766	0.0212766	0.0212766	0.0212766	0.0212766	0.0212766	0.0212766	0.0212766	0.0212766	0.0212766	0.0212766	0.0212766	0.0212766	0.0212766	0.0212766	0.0212766	0.0212766
pneumoconiosis	0.00151976	0.00151976	0.00151976	0.00151976	0.00151976	0.00151976	0.00151976	0.00151976	0.00151976	0.00151976	0.00151976	0.00151976	0.00151976	0.00151976	0.00151976	0.00151976	0.00151976	0.00151976	0.00151976	0.00151976	0.00151976	0.00151976	0.00151976	0.00151976	0.00151976	0.00151976	0.00151976	0.00151976	0.00151976	0.00151976	0.00151976	0.00151976	0.00151976	0.00151976	0.00151976	0.00151976	0.00151976	0.00151976	0.00151976	0.00151976	0.00151976	0.00151976	0.00151976	0.00151976	0.00151976	0.00151976	0.00151976	0.00151976
pneumonia	0.27604	0.267001	0.264582	0.27245	0.239821	0.184668	0.2217	0.21264	0.20358	0.177362	0.169271	0.176399	0.167339	0.156927	0.0966804	0.126614	0.131099	0.122038	0.112978	0.103918	0.0972768	0.0857976	0.0767374	0.0678844	0.0586171	-0.00452271	0.0404967	0.0314365	0.0223764	0.0133162	0.00425599	0.0284865	-0.0138644	-0.0229246	-0.0319847	-0.040617	-0.0501051	-0.0586623	-0.0682255	-0.0772856	-0.0863458	-0.0684529	-0.104466	-0.113526	-0.122587	-0.131647	-0.140707	-0.149722
aspiration.pneumonia	0.0167173	0.0167173	0.0167173	0.0167173	0.0167173	0.0167173	0.0167173	0.0167173	0.0167173	0.0167173	0.0167173	0.0167173	0.0167173	0.0167173	0.0167173	0.0167173	0.0167173	0.0167173	0.0167173	0.0167173	0.0167173	0.0167173	0.0167173	0.0167173	0.0167173	0.0167173	0.0167173	0.0167173	0.0167173	0.0167173	0.0167173	0.0167173	0.0167173	0.0167173	0.0167173	0.0167173	0.0167173	0.0167173	0.0167173	0.0167173	0.0167173	0.0167173	0.0167173	0.0167173	0.0167173	0.0167173	0.0167173	0.0167173
lobar.pneumonia	0.00455927	0.00455927	0.00455927	0.00455927	0.00455927	0.00455927	0.00455927	0.00455927	0.00455927	0.00455927	0.00455927	0.00455927	0.00455927	0.00455927	0.00455927	0.00455927	0.00455927	0.00455927	0.00455927	0.00455927	0.00455927	0.00455927	0.00455927	0.00455927	0.00455927	0.00455927	0.00455927	0.00455927	0.00455927	0.00455927	0.00455927	0.00455927	0.00455927	0.00455927	0.00455927	0.00455927	0.00455927	0.00455927	0.00455927	0.00455927	0.00455927	0.00455927	0.00455927	0.00455927	0.00455927	0.00455927	0.00455927	0.00455927
Pneumocystis.carinii.pneumonia	0.00759878	0.00759878	0.00759878	0.00759878	0.00759878	0.00759878	0.00759878	0.00759878	0.00759878	0.00759878	0.00759878	0.00759878	0.00759878	0.00759878	0.00759878	0.00759878	0.00759878	0.00759878	0.00759878	0.00759878	0.00759878	0.00759878	0.00759878	0.00759878	0.00759878	0.00759878	0.00759878	0.00759878	0.00759878	0.00759878	0.00759878	0.00759878	0.00759878	0.00759878	0.00759878	0.00759878	0.00759878	0.00759878	0.00759878	0.00759878	0.00759878	0.00759878	0.00759878	0.00759878	0.00759878	0.00759878	0.00759878	0.00759878
pneumothorax	0.0364742	0.0364742	0.0364742	0.0364742	0.0364742	0.0364742	0.0364742	0.0364742	0.0364742	0.0364742	0.0364742	0.0364742	0.0364742	0.0364742	0.0364742	0.0364742	0.0364742	0.0364742	0.0364742	0.0364742	0.0364742	0.0364742	0.0364742	0.0364742	0.0364742	0.0364742	0.0364742	0.0364742	0.0364742	0.0364742	0.0364742	0.0364742	0.0364742	0.0364742	0.0364742	0.0364742	0.0364742	0.0364742	0.0364742	0.0364742	0.0364742	0.0364742	0.0364742	0.0364742	0.0364742	0.0364742	0.0364742	0.0364742
poliomyelitis	0.00303951	0.00303951	0.00303951	0.00303951	0.00303951	0.00303951	0.00303951	0.00303951	0.00303951	0.00303951	0.00303951	0.00303951	0.00303951	0.00303951	0.00303951	0.00303951	0.00303951	0.00303951	0.00303951	0.00303951	0.00303951	0.00303951	0.00303951	0.00303951	0.00303951	0.00303951	0.00303951	0.00303951	0.00303951	0.00303951	0.00303951	0.00303951	0.00303951	0.00303951	0.00303951	0.00303951	0.00303951	0.00303951	0.00303951	0.00303951	0.00303951	0.00303951	0.00303951	0.00303951	0.00303951	0.00303951	0.00303951	0.00303951
polycystic.ovary.disease	0.00151976	0.00151976	0.00151976	0.00151976	0.00151976	0.00151976	0.00151976	0.00151976	0.00151976	0.00151976	0.00151976	0.00151976	0.00151976	0.00151976	0.00151976	0.00151976	0.00151976	0.00151976	0.00151976	0.00151976	0.00151976	0.00151976	0.00151976	0.00151976	0.00151976	0.00151976	0.00151976	0.00151976	0.00151976	0.00151976	0.00151976	0.00151976	0.00151976	0.00151976	0.00151976	0.00151976	0.00151976	0.00151976	0.00151976	0.00151976	0.00151976	0.00151976	0.00151976	0.00151976	0.00151976	0.00151976	0.00151976	0.00151976
polycythemia	0.0212766	0.0212766	0.0212766	0.0212766	0.0212766	0.0212766	0.0212766	0.0212766	0.0212766	0.0212766	0.0212766	0.0212766	0.0212766	0.0212766	0.0212766	0.0212766	0.0212766	0.0212766	0.0212766	0.0212766	0.0212766	0.0212766	0.0212766	0.0212766	0.0212766	0.0212766	0.0212766	0.0212766	0.0212766	0.0212766	0.0212766	0.0212766	0.0212766	0.0212766	0.0212766	0.0212766	0.0212766	0.0212766	0.0212766	0.0212766	0.0212766	0.0212766	0.0212766	0.0212766	0.0212766	0.0212766	0.0212766	0.0212766
polycythemia.vera	0.00455927	0.00455927	0.00455927	0.00455927	0.00455927	0.00455927	0.00455927	0.00455927	0.00455927	0.00455927	0.00455927	0.00455927	0.00455927	0.00455927	0.00455927	0.00455927	0.00455927	0.00455927	0.00455927	0.00455927	0.00455927	0.00455927	0.00455927	0.00455927	0.00455927	0.00455927	0.00455927	0.00455927	0.00455927	0.00455927	0.00455927	0.00455927	0.00455927	0.00455927	0.00455927	0.00455927	0.00455927	0.00455927	0.00455927	0.00455927	0.00455927	0.00455927	0.00455927	0.00455927	0.00455927	0.00455927	0.00455927	0.00455927
polymenorrhea	0.00303951	0.00303951	0.00303951	0.00303951	0.00303951	0.00303951	0.00303951	0.00303951	0.00303951	0.00303951	0.00303951	0.00303951	0.00303951	0.00303951	0.00303951	0.00303951	0.00303951	0.00303951	0.00303951	0.00303951	0.00303951	0.00303951	0.00303951	0.00303951	0.00303951	0.00303951	0.00303951	0.00303951	0.00303951	0.00303951	0.00303951	0.00303951	0.00303951	0.00303951	0.00303951	0.00303951	0.00303951	0.00303951	0.00303951	0.00303951	0.00303951	0.00303951	0.00303951	0.00303951	0.00303951	0.00303951	0.00303951	0.00303951
polymyalgia.rheumatica	0.0121581	0.0121581	0.0121581	0.0121581	0.0121581	0.0121581	0.0121581	0.0121581	0.0121581	0.0121581	0.0121581	0.0121581	0.0121581	0.0121581	0.0121581	0.0121581	0.0121581	0.0121581	0.0121581	0.0121581	0.0121581	0.0121581	0.0121581	0.0121581	0.0121581	0.0121581	0.0121581	0.0121581	0.0121581	0.0121581	0.0121581	0.0121581	0.0121581	0.0121581	0.0121581	0.0121581	0.0121581	0.0121581	0.0121581	0.0121581	0.0121581	0.0121581	0.0121581	0.0121581	0.0121581	0.0121581	0.0121581	0.0121581
polyneuritis	0.00455927	0.00455927	0.00455927	0.00455927	0.00455927	0.00455927	0.00455927	0.00455927	0.00455927	0.00455927	0.00455927	0.00455927	0.00455927	0.00455927	0.00455927	0.00455927	0.00455927	0.00455927	0.00455927	0.00455927	0.00455927	0.00455927	0.00455927	0.00455927	0.00455927	0.00455927	0.00455927	0.00455927	0.00455927	0.00455927	0.00455927	0.00455927	0.00455927	0.00455927	0.00455927	0.00455927	0.00455927	0.00455927	0.00455927	0.00455927	0.00455927	0.00455927	0.00455927	0.00455927	0.00455927	0.00455927	0.00455927	0.00455927
polyps	0.0303951	0.0303951	0.0303951	0.0303951	0.0303951	0.0303951	0.0303951	0.0303951	0.0303951	0.0303951	0.0303951	0.0303951	0.0303951	0.0303951	0.0303951	0.0303951	0.0303951	0.0303951	0.0303951	0.0303951	0.0303951	0.0303951	0.0303951	0.0303951	0.0303951	0.0303951	0.0303951	0.0303951	0.0303951	0.0303951	0.0303951	0.0303951	0.0303951	0.0303951	0.0303951	0.0303951	0.0303951	0.0303951	0.0303951	0.0303951	0.0303951	0.0303951	0.0303951	0.0303951	0.0303951	0.0303951	0.0303951	0.0303951
polyuria	0.131435	0.131435	0.159825	0.138112	0.131435	0.131435	0.131435	0.131435	0.131435	0.131164	0.131423	0.131435	0.131435	0.131435	0.131435	0.131435	0.131435	0.131435	0.131435	0.131435	0.145298	0.131435	0.131435	0.124183	0.131435	0.131435	0.131435	0.131435	0.131435	0.131435	0.131435	0.133724	0.131435	0.131435	0.131435	0.131435	0.131435	0.244588	0.131435	0.131435	0.122076	0.141254	0.131435	0.131435	0.131435	0.131435	0.131435	0.131435
dyshidrosis	0.00151976	0.00151976	0.00151976	0.00151976	0.00151976	0.00151976	0.00151976	0.00151976	0.00151976	0.00151976	0.00151976	0.00151976	0.00151976	0.00151976	0.00151976	0.00151976	0.00151976	0.00151976	0.00151976	0.00151976	0.00151976	0.00151976	0.00151976	0.00151976	0.00151976	0.00151976	0.00151976	0.00151976	0.00151976	0.00151976	0.00151976	0.00151976	0.00151976	0.00151976	0.00151976	0.00151976	0.00151976	0.00151976	0.00151976	0.00151976	0.00151976	0.00151976	0.00151976	0.00151976	0.00151976	0.00151976	0.00151976	0.00151976
porphyria	0.0288754	0.0288754	0.0288754	0.0288754	0.0288754	0.0288754	0.0288754	0.0288754	0.0288754	0.0288754	0.0288754	0.0288754	0.0288754	0.0288754	0.0288754	0.0288754	0.0288754	0.0288754	0.0288754	0.0288754	0.0288754	0.0288754	0.0288754	0.0288754	0.0288754	0.0288754	0.0288754	0.0288754	0.0288754	0.0288754	0.0288754	0.0288754	0.0288754	0.0288754	0.0288754	0.0288754	0.0288754	0.0288754	0.0288754	0.0288754	0.0288754	0.0288754	0.0288754	0.0288754	0.0288754	0.0288754	0.0288754	0.0288754
postherpetic.neuralgia	-0.00150849	-0.00150849	-0.00150849	-0.00150849	-0.00150849	-0.00150849	-0.00150849	-0.00150849	-0.00150849	-0.00150849	-0.00150849	-0.00150849	-0.00150849	-0.00150849	-0.00150849	-0.00150849	-0.00150849	-0.00150849	-0.00150849	-0.00150849	-0.00150849	-0.00150849	-0.00150849	-0.00150849	-0.00150849	-0.00150849	-0.00150849	-0.00150849	-0.00150849	-0.00150849	-0.00150849	-0.00150849	-0.00150849	-0.00150849	-0.00150849	-0.00150849	-0.00150849	-0.00150849	-0.00150849	-0.00150849	-0.00150849	-0.00150849	-0.00150849	-0.00150849	-0.00150849	-0.00150849	-0.00150849	-0.00150849
postmenopausal.bleeding	0.00607903	0.00607903	0.00607903	0.00607903	0.00607903	0.00607903	0.00607903	0.00607903	0.00607903	0.00607903	0.00607903	0.00607903	0.00607903	0.00607903	0.00607903	0.00607903	0.00607903	0.00607903	0.00607903	0.00607903	0.00607903	0.00607903	0.00607903	0.00607903	0.00607903	0.00607903	0.00607903	0.00607903	0.00607903	0.00607903	0.00607903	0.00607903	0.00607903	0.00607903	0.00607903	0.00607903	0.00607903	0.00607903	0.00607903	0.00607903	0.00607903	0.00607903	0.00607903	0.00607903	0.00607903	0.00607903	0.00607903	0.00607903
postnasal.drip	0.00911854	0.00911854	0.00911854	0.00911854	0.00911854	0.00911854	0.00911854	0.00911854	0.00911854	0.00911854	0.00911854	0.00911854	0.00911854	0.00911854	0.00911854	0.00911854	0.00911854	0.00911854	0.00911854	0.00911854	0.00911854	0.00911854	0.00911854	0.00911854	0.00911854	0.00911854	0.00911854	0.00911854	0.00911854	0.00911854	0.00911854	0.00911854	0.00911854	0.00911854	0.00911854	0.00911854	0.00911854	0.00911854	0.00911854	0.00911854	0.00911854	0.00911854	0.00911854	0.00911854	0.00911854	0.00911854	0.00911854	0.00911854
toxemia.of.pregnancy	0.00151976	0.00151976	0.00151976	0.00151976	0.00151976	0.00151976	0.00151976	0.00151976	0.00151976	0.00151976	0.00151976	0.00151976	0.00151976	0.00151976	0.00151976	0.00151976	0.00151976	0.00151976	0.00151976	0.00151976	0.00151976	0.00151976	0.00151976	0.00151976	0.00151976	0.00151976	0.00151976	0.00151976	0.00151976	0.00151976	0.00151976	0.00151976	0.00151976	0.00151976	0.00151976	0.00151976	0.00151976	0.00151976	0.00151976	0.00151976	0.00151976	0.00151976	0.00151976	0.00151976	0.00151976	0.00151976	0.00151976	0.00151976
gestation	0.00303951	0.00303951	0.00303951	0.00303951	0.00303951	0.00303951	0.00303951	0.00303951	0.00303951	0.00303951	0.00303951	0.00303951	0.00303951	0.00303951	0.00303951	0.00303951	0.00303951	0.00303951	0.00303951	0.00303951	0.00303951	0.00303951	0.00303951	0.00303951	0.00303951	0.00303951	0.00303951	0.00303951	0.00303951	0.00303951	0.00303951	0.00303951	0.00303951	0.00303951	0.00303951	0.00303951	0.00303951	0.00303951	0.00303951	0.00303951	0.00303951	0.00303951	0.00303951	0.00303951	0.00303951	0.00303951	0.00303951	0.00303951
ectopic.pregnancy	0.00303951	0.00303951	0.00303951	0.00303951	0.00303951	0.00303951	0.00303951	0.00303951	0.00303951	0.00303951	0.00303951	0.00303951	0.00303951	0.00303951	0.00303951	0.00303951	0.00303951	0.00303951	0.00303951	0.00303951	0.00303951	0.00303951	0.00303951	0.00303951	0.00303951	0.00303951	0.00303951	0.00303951	0.00303951	0.00303951	0.00303951	0.00303951	0.00303951	0.00303951	0.00303951	0.00303951	0.00303951	0.00303951	0.00303951	0.00303951	0.00303951	0.00303951	0.00303951	0.00303951	0.00303951	0.00303951	0.00303951	0.00303951
multiple.pregnancies	0.00151976	0.00151976	0.00151976	0.00151976	0.00151976	0.00151976	0.00151976	0.00151976	0.00151976	0.00151976	0.00151976	0.00151976	0.00151976	0.00151976	0.00151976	0.00151976	0.00151976	0.00151976	0.00151976	0.00151976	0.00151976	0.00151976	0.00151976	0.00151976	0.00151976	0.00151976	0.00151976	0.00151976	0.00151976	0.00151976	0.00151976	0.00151976	0.00151976	0.00151976	0.00151976	0.00151976	0.00151976	0.00151976	0.00151976	0.00151976	0.00151976	0.00151976	0.00151976	0.00151976	0.00151976	0.00151976	0.00151976	0.00151976
tubal.pregnancy	0.00151976	0.00151976	0.00151976	0.00151976	0.00151976	0.00151976	0.00151976	0.00151976	0.00151976	0.00151976	0.00151976	0.00151976	0.00151976	0.00151976	0.00151976	0.00151976	0.00151976	0.00151976	0.00151976	0.00151976	0.00151976	0.00151976	0.00151976	0.00151976	0.00151976	0.00151976	0.00151976	0.00151976	0.00151976	0.00151976	0.00151976	0.00151976	0.00151976	0.00151976	0.00151976	0.00151976	0.00151976	0.00151976	0.00151976	0.00151976	0.00151976	0.00151976	0.00151976	0.00151976	0.00151976	0.00151976	0.00151976	0.00151976
supraventricular.extrasystoles	0.0320695	0.0320695	0.0320695	0.0320695	0.0320695	0.0320695	0.0320695	0.0320695	0.0320695	0.0320695	0.0320695	0.0320695	0.0320695	0.0320695	0.0320695	0.0320695	0.0320695	0.0320695	0.0320695	0.0320695	0.0320695	0.0320695	0.0320695	0.0320695	0.0320695	0.0320695	0.0320695	0.0320695	0.0320695	0.0320695	0.0320695	0.0320695	0.0320695	0.0320695	0.0320695	0.0320695	0.0320695	0.0320695	0.0320695	0.0320695	0.0320695	0.0320695	0.0320695	0.0320695	0.0320695	0.0320695	0.0320695	0.0320695
Ejaculation.Premature	0.00607903	0.00607903	0.00607903	0.00607903	0.00607903	0.00607903	0.00607903	0.00607903	0.00607903	0.00607903	0.00607903	0.00607903	0.00607903	0.00607903	0.00607903	0.00607903	0.00607903	0.00607903	0.00607903	0.00607903	0.00607903	0.00607903	0.00607903	0.00607903	0.00607903	0.00607903	0.00607903	0.00607903	0.00607903	0.00607903	0.00607903	0.00607903	0.00607903	0.00607903	0.00607903	0.00607903	0.00607903	0.00607903	0.00607903	0.00607903	0.00607903	0.00607903	0.00607903	0.00607903	0.00607903	0.00607903	0.00607903	0.00607903
pms	0.0121581	0.0121581	0.0121581	0.0121581	0.0121581	0.0121581	0.0121581	0.0121581	0.0121581	0.0121581	0.0121581	0.0121581	0.0121581	0.0121581	0.0121581	0.0121581	0.0121581	0.0121581	0.0121581	0.0121581	0.0121581	0.0121581	0.0121581	0.0121581	0.0121581	0.0121581	0.0121581	0.0121581	0.0121581	0.0121581	0.0121581	0.0121581	0.0121581	0.0121581	0.0121581	0.0121581	0.0121581	0.0121581	0.0121581	0.0121581	0.0121581	0.0121581	0.0121581	0.0121581	0.0121581	0.0121581	0.0121581	0.0121581
priapism	0.0284174	0.0284174	0.0283255	0.0284174	0.0284174	0.031979	0.0284174	0.0284174	0.0284174	0.0969141	0.147464	0.0284174	0.0284174	0.0284174	0.0292626	0.0292627	0.0284174	0.0284174	0.0284174	0.0284174	0.0284174	0.0284174	0.0284174	0.0300317	0.0284174	0.0216098	0.0284174	0.0424443	0.0284174	0.0284174	0.0284174	0.0273822	0.0284174	0.0284174	0.0284174	0.0284174	0.0284174	0.0482999	0.0284174	0.0284174	0.125262	0.0405325	0.0284174	0.0284174	0.0284174	0.0284174	0.0284174	0.028685
puncture	0.0106383	0.0106383	0.0106383	0.0106383	0.0106383	0.0106383	0.0106383	0.0106383	0.0106383	0.0106383	0.0106383	0.0106383	0.0106383	0.0106383	0.0106383	0.0106383	0.0106383	0.0106383	0.0106383	0.0106383	0.0106383	0.0106383	0.0106383	0.0106383	0.0106383	0.0106383	0.0106383	0.0106383	0.0106383	0.0106383	0.0106383	0.0106383	0.0106383	0.0106383	0.0106383	0.0106383	0.0106383	0.0106383	0.0106383	0.0106383	0.0106383	0.0106383	0.0106383	0.0106383	0.0106383	0.0106383	0.0106383	0.0106383
proctitis	0.0182371	0.0182371	0.0182371	0.0182371	0.0182371	0.0182371	0.0182371	0.0182371	0.0182371	0.0182371	0.0182371	0.0182371	0.0182371	0.0182371	0.0182371	0.0182371	0.0182371	0.0182371	0.0182371	0.0182371	0.0182371	0.0182371	0.0182371	0.0182371	0.0182371	0.0182371	0.0182371	0.0182371	0.0182371	0.0182371	0.0182371	0.0182371	0.0182371	0.0182371	0.0182371	0.0182371	0.0182371	0.0182371	0.0182371	0.0182371	0.0182371	0.0182371	0.0182371	0.0182371	0.0182371	0.0182371	0.0182371	0.0182371
prolactinoma	0.00303951	0.00303951	0.00303951	0.00303951	0.00303951	0.00303951	0.00303951	0.00303951	0.00303951	0.00303951	0.00303951	0.00303951	0.00303951	0.00303951	0.00303951	0.00303951	0.00303951	0.00303951	0.00303951	0.00303951	0.00303951	0.00303951	0.00303951	0.00303951	0.00303951	0.00303951	0.00303951	0.00303951	0.00303951	0.00303951	0.00303951	0.00303951	0.00303951	0.00303951	0.00303951	0.00303951	0.00303951	0.00303951	0.00303951	0.00303951	0.00303951	0.00303951	0.00303951	0.00303951	0.00303951	0.00303951	0.00303951	0.00303951
ptosis	0.0560011	0.0560011	0.0666828	0.0560011	0.0560011	0.0560011	0.0560011	0.0560011	0.0560011	0.0560011	0.0560011	0.0560011	0.0560011	0.0560011	0.0560011	0.0560011	0.0560011	0.0560011	0.0560011	0.0560011	0.0609249	0.0560011	0.0560011	0.0560011	0.0560011	0.0560011	0.0560011	0.0560011	0.0560011	0.0560011	0.0560011	0.0560011	0.0560011	0.0560011	0.0560011	0.0560011	0.0560011	0.0560011	0.0560011	0.0560011	0.0560011	0.0560011	0.0560011	0.0560011	0.0560011	0.0560011	0.0560011	0.0560011
prostate.neoplasia	0.00303951	0.00303951	0.00303951	0.00303951	0.00303951	0.00303951	0.00303951	0.00303951	0.00303951	0.00303951	0.00303951	0.00303951	0.00303951	0.00303951	0.00303951	0.00303951	0.00303951	0.00303951	0.00303951	0.00303951	0.00303951	0.00303951	0.00303951	0.00303951	0.00303951	0.00303951	0.00303951	0.00303951	0.00303951	0.00303951	0.00303951	0.00303951	0.00303951	0.00303951	0.00303951	0.00303951	0.00303951	0.00303951	0.00303951	0.00303951	0.00303951	0.00303951	0.00303951	0.00303951	0.00303951	0.00303951	0.00303951	0.00303951
prostatitis	0.0151976	0.0151976	0.0151976	0.0151976	0.0151976	0.0151976	0.0151976	0.0151976	0.0151976	0.0151976	0.0151976	0.0151976	0.0151976	0.0151976	0.0151976	0.0151976	0.0151976	0.0151976	0.0151976	0.0151976	0.0151976	0.0151976	0.0151976	0.0151976	0.0151976	0.0151976	0.0151976	0.0151976	0.0151976	0.0151976	0.0151976	0.0151976	0.0151976	0.0151976	0.0151976	0.0151976	0.0151976	0.0151976	0.0151976	0.0151976	0.0151976	0.0151976	0.0151976	0.0151976	0.0151976	0.0151976	0.0151976	0.0151976
proteinuria	0.0395052	0.0351741	0.00526078	-0.0126598	-0.0280873	-0.128814	-0.0702615	-0.0913487	-0.112436	-0.142126	-0.1601	-0.175697	-0.196784	-0.220547	-0.247751	-0.261628	-0.281133	-0.30222	-0.323307	-0.344394	-0.364438	-0.386569	-0.407656	-0.428965	-0.44983	-0.478761	-0.492004	-0.513091	-0.534179	-0.555266	-0.576431	-0.597039	-0.618527	-0.639614	-0.660701	-0.681654	-0.700474	-0.71903	-0.74505	-0.766137	-0.787224	-0.807789	-0.829398	-0.850486	-0.871573	-0.89266	-0.913747	-0.934813
pruritus	0.668883	0.668921	0.659069	0.668996	0.669033	0.458103	0.669108	0.669145	0.669183	0.654345	0.670078	0.669295	0.669332	0.662114	0.659146	0.667494	0.669482	0.66952	0.669557	0.669594	0.673988	0.669669	0.669792	0.668252	0.669782	0.670405	0.669856	0.669145	0.669931	0.669969	0.66581	0.668522	0.670081	0.670118	0.670156	0.670193	0.670634	0.703209	0.670305	0.670343	0.67038	0.669932	0.670455	0.670493	0.67053	0.670567	0.670605	0.672141
pruritus.ani	0.0136778	0.0136778	0.0136778	0.0136778	0.0136778	0.0136778	0.0136778	0.0136778	0.0136778	0.0136778	0.0136778	0.0136778	0.0136778	0.0136778	0.0136778	0.0136778	0.0136778	0.0136778	0.0136778	0.0136778	0.0136778	0.0136778	0.0136778	0.0136778	0.0136778	0.0136778	0.0136778	0.0136778	0.0136778	0.0136778	0.0136778	0.0136778	0.0136778	0.0136778	0.0136778	0.0136778	0.0136778	0.0136778	0.0136778	0.0136778	0.0136778	0.0136778	0.0136778	0.0136778	0.0136778	0.0136778	0.0136778	0.0136778
pseudotumor.cerebri	0.0286272	0.0286272	0.0173148	0.0286272	0.0286272	-0.00476544	0.0286272	0.0286272	0.0286272	0.0253609	0.0236926	0.0286272	0.0286272	0.0104405	0.0252115	0.0286272	0.0286272	0.0286272	0.0286272	0.0286272	0.0277355	0.0286272	0.0281138	0.0242275	0.0286272	0.129854	0.0286272	0.0331295	0.0286272	0.0286272	0.02666	0.0286272	0.0286272	0.0286272	0.0286272	0.0286272	0.0262004	0.0250697	0.0286272	0.0286272	0.0286272	0.0333609	0.0286272	0.0286272	0.0286272	0.0286272	0.0286272	0.0284024
psoriasis	0.0584276	0.0584276	0.0602126	0.0642308	0.0584276	0.0584276	0.0584276	0.0584276	0.0584276	0.105311	0.119447	0.0584276	0.0584276	0.11402	0.0884623	0.0854692	0.0584276	0.0584276	0.0584276	0.0584276	0.0584276	0.0584276	0.0584276	0.0584276	0.0584276	0.0483435	0.0584276	0.0584276	0.0584276	0.0584276	0.0584276	0.0584276	0.0584276	0.0584276	0.0584276	0.0601976	0.0584276	0.0584276	0.0584276	0.0584276	0.0761335	0.0606009	0.0584276	0.0584276	0.0584276	0.0584276	0.0584276	0.0584276
tension.headache	0.00911854	0.00911854	0.00911854	0.00911854	0.00911854	0.00911854	0.00911854	0.00911854	0.00911854	0.00911854	0.00911854	0.00911854	0.00911854	0.00911854	0.00911854	0.00911854	0.00911854	0.00911854	0.00911854	0.00911854	0.00911854	0.00911854	0.00911854	0.00911854	0.00911854	0.00911854	0.00911854	0.00911854	0.00911854	0.00911854	0.00911854	0.00911854	0.00911854	0.00911854	0.00911854	0.00911854	0.00911854	0.00911854	0.00911854	0.00911854	0.00911854	0.00911854	0.00911854	0.00911854	0.00911854	0.00911854	0.00911854	0.00911854
Psychosomatic.disorder	0.00303951	0.00303951	0.00303951	0.00303951	0.00303951	0.00303951	0.00303951	0.00303951	0.00303951	0.00303951	0.00303951	0.00303951	0.00303951	0.00303951	0.00303951	0.00303951	0.00303951	0.00303951	0.00303951	0.00303951	0.00303951	0.00303951	0.00303951	0.00303951	0.00303951	0.00303951	0.00303951	0.00303951	0.00303951	0.00303951	0.00303951	0.00303951	0.00303951	0.00303951	0.00303951	0.00303951	0.00303951	0.00303951	0.00303951	0.00303951	0.00303951	0.00303951	0.00303951	0.00303951	0.00303951	0.00303951	0.00303951	0.00303951
sexual.dysfunction	0.0389958	0.0389958	0.0389958	0.0389958	0.0389958	0.037147	0.0389958	0.0389958	0.0389958	0.0389958	0.0389958	0.0389958	0.0389958	0.0389958	0.0389958	0.0389958	0.0389958	0.0389958	0.0389958	0.0389958	0.0389958	0.0389958	0.0389958	0.0389958	0.0389958	0.035393	0.0389958	0.0389958	0.0389958	0.0389958	0.0380724	0.0476806	0.0389958	0.0389958	0.0389958	0.0389958	0.0389958	0.0565887	0.0389958	0.0389958	0.0389958	0.045519	0.0389958	0.0389958	0.0389958	0.0389958	0.0389958	0.0389958
psychosis	0.123249	0.123249	0.217223	0.123249	0.123249	0.122682	0.123249	0.123249	0.123249	0.116403	0.128743	0.123249	0.123249	0.0941567	0.104187	0.108435	0.123249	0.123249	0.123249	0.123249	0.170236	0.123249	0.123249	0.110143	0.123249	0.123249	0.123249	0.165256	0.123249	0.123249	0.123249	0.129555	0.123249	0.123249	0.123249	0.123249	0.123249	0.158711	0.123249	0.123249	0.167485	0.123564	0.123249	0.123249	0.123249	0.123249	0.123249	0.123249
alveolar.proteinosis	0.00303951	0.00303951	0.00303951	0.00303951	0.00303951	0.00303951	0.00303951	0.00303951	0.00303951	0.00303951	0.00303951	0.00303951	0.00303951	0.00303951	0.00303951	0.00303951	0.00303951	0.00303951	0.00303951	0.00303951	0.00303951	0.00303951	0.00303951	0.00303951	0.00303951	0.00303951	0.00303951	0.00303951	0.00303951	0.00303951	0.00303951	0.00303951	0.00303951	0.00303951	0.00303951	0.00303951	0.00303951	0.00303951	0.00303951	0.00303951	0.00303951	0.00303951	0.00303951	0.00303951	0.00303951	0.00303951	0.00303951	0.00303951
pulmonary.edema	0.135374	0.13666	0.157282	0.14486	0.140519	0.136481	0.143092	0.144378	0.145664	0.166812	0.169064	0.149523	0.150809	0.211439	0.196441	0.1899	0.155955	0.157241	0.158527	0.159814	0.170775	0.162386	0.163673	0.163176	0.166245	0.167532	0.168818	0.170066	0.171391	0.172677	0.172807	0.175814	0.176536	0.177822	0.179109	0.180395	0.181681	0.241499	0.184254	0.18554	0.200111	0.192675	0.189399	0.190685	0.191972	0.193258	0.194544	0.195831
pulmonary.embolism	0.114489	0.112468	0.144983	0.113696	0.106407	0.103812	0.102366	0.100345	0.098325	0.0963045	0.0929943	0.0922636	0.0902431	0.0673294	0.057206	0.0836418	0.0821613	0.0801408	0.0781204	0.0760999	0.0913469	0.072059	0.0700386	0.0735314	0.0659976	0.0528564	0.0619567	0.0633577	0.0579158	0.0558954	0.0538749	0.0609501	0.049834	0.0478135	0.0457931	0.0437726	0.0451736	0.0397317	0.0377112	0.0356908	0.0572253	0.0479812	0.0296294	0.027609	0.0255885	0.023568	0.0215476	0.0195271
pulmonary.embolism.and.infarction	0.00303951	0.00303951	0.00303951	0.00303951	0.00303951	0.00303951	0.00303951	0.00303951	0.00303951	0.00303951	0.00303951	0.00303951	0.00303951	0.00303951	0.00303951	0.00303951	0.00303951	0.00303951	0.00303951	0.00303951	0.00303951	0.00303951	0.00303951	0.00303951	0.00303951	0.00303951	0.00303951	0.00303951	0.00303951	0.00303951	0.00303951	0.00303951	0.00303951	0.00303951	0.00303951	0.00303951	0.00303951	0.00303951	0.00303951	0.00303951	0.00303951	0.00303951	0.00303951	0.00303951	0.00303951	0.00303951	0.00303951	0.00303951
emphysema	0.0136778	0.0136778	0.0136778	0.0136778	0.0136778	0.0136778	0.0136778	0.0136778	0.0136778	0.0136778	0.0136778	0.0136778	0.0136778	0.0136778	0.0136778	0.0136778	0.0136778	0.0136778	0.0136778	0.0136778	0.0136778	0.0136778	0.0136778	0.0136778	0.0136778	0.0136778	0.0136778	0.0136778	0.0136778	0.0136778	0.0136778	0.0136778	0.0136778	0.0136778	0.0136778	0.0136778	0.0136778	0.0136778	0.0136778	0.0136778	0.0136778	0.0136778	0.0136778	0.0136778	0.0136778	0.0136778	0.0136778	0.0136778
pulmonary.fibrosis	0.0533991	0.0533991	0.0533991	0.0533991	0.0533991	0.0533991	0.0533991	0.0533991	0.0533991	0.0507507	0.0508109	0.0533991	0.0533991	0.0533991	0.0533991	0.0533991	0.0533991	0.0533991	0.0533991	0.0533991	0.0533991	0.0533991	0.0533991	0.0533991	0.0533991	0.0533991	0.0533991	0.0533991	0.0533991	0.0533991	0.0533991	0.0533991	0.0533991	0.0533991	0.0533991	0.0534673	0.0533991	0.0533991	0.0533991	0.0533991	0.0533991	0.0533991	0.0533991	0.0533991	0.0533991	0.0533991	0.0533991	0.0533991
Cor.pulmonale	0.00455927	0.00455927	0.00455927	0.00455927	0.00455927	0.00455927	0.00455927	0.00455927	0.00455927	0.00455927	0.00455927	0.00455927	0.00455927	0.00455927	0.00455927	0.00455927	0.00455927	0.00455927	0.00455927	0.00455927	0.00455927	0.00455927	0.00455927	0.00455927	0.00455927	0.00455927	0.00455927	0.00455927	0.00455927	0.00455927	0.00455927	0.00455927	0.00455927	0.00455927	0.00455927	0.00455927	0.00455927	0.00455927	0.00455927	0.00455927	0.00455927	0.00455927	0.00455927	0.00455927	0.00455927	0.00455927	0.00455927	0.00455927
pulmonary.nodule	0.00303951	0.00303951	0.00303951	0.00303951	0.00303951	0.00303951	0.00303951	0.00303951	0.00303951	0.00303951	0.00303951	0.00303951	0.00303951	0.00303951	0.00303951	0.00303951	0.00303951	0.00303951	0.00303951	0.00303951	0.00303951	0.00303951	0.00303951	0.00303951	0.00303951	0.00303951	0.00303951	0.00303951	0.00303951	0.00303951	0.00303951	0.00303951	0.00303951	0.00303951	0.00303951	0.00303951	0.00303951	0.00303951	0.00303951	0.00303951	0.00303951	0.00303951	0.00303951	0.00303951	0.00303951	0.00303951	0.00303951	0.00303951
purpura	0.217512	0.21874	0.246998	0.221197	0.222425	0.156621	0.224882	0.22611	0.227338	0.247536	0.249734	0.231023	0.232252	0.269846	0.267914	0.269579	0.237165	0.238393	0.239622	0.24085	0.258941	0.243306	0.244535	0.245763	0.246991	0.24695	0.249448	0.250676	0.251905	0.253133	0.253334	0.25559	0.256818	0.258046	0.259275	0.260503	0.261731	0.399023	0.264188	0.265416	0.273477	0.267873	0.269101	0.270329	0.271558	0.272786	0.274014	0.275243
anaphylactoid.purpura	0.00607903	0.00607903	0.00607903	0.00607903	0.00607903	0.00607903	0.00607903	0.00607903	0.00607903	0.00607903	0.00607903	0.00607903	0.00607903	0.00607903	0.00607903	0.00607903	0.00607903	0.00607903	0.00607903	0.00607903	0.00607903	0.00607903	0.00607903	0.00607903	0.00607903	0.00607903	0.00607903	0.00607903	0.00607903	0.00607903	0.00607903	0.00607903	0.00607903	0.00607903	0.00607903	0.00607903	0.00607903	0.00607903	0.00607903	0.00607903	0.00607903	0.00607903	0.00607903	0.00607903	0.00607903	0.00607903	0.00607903	0.00607903
thrombotic.thrombocytopenic.purpura	0.0212766	0.0212766	0.0212766	0.0212766	0.0212766	0.0212766	0.0212766	0.0212766	0.0212766	0.0212766	0.0212766	0.0212766	0.0212766	0.0212766	0.0212766	0.0212766	0.0212766	0.0212766	0.0212766	0.0212766	0.0212766	0.0212766	0.0212766	0.0212766	0.0212766	0.0212766	0.0212766	0.0212766	0.0212766	0.0212766	0.0212766	0.0212766	0.0212766	0.0212766	0.0212766	0.0212766	0.0212766	0.0212766	0.0212766	0.0212766	0.0212766	0.0212766	0.0212766	0.0212766	0.0212766	0.0212766	0.0212766	0.0212766
pyelonephritis	0.0410334	0.0410334	0.0410334	0.0410334	0.0410334	0.0410334	0.0410334	0.0410334	0.0410334	0.0410334	0.0410334	0.0410334	0.0410334	0.0410334	0.0410334	0.0410334	0.0410334	0.0410334	0.0410334	0.0410334	0.0410334	0.0410334	0.0410334	0.0410334	0.0410334	0.0410334	0.0410334	0.0410334	0.0410334	0.0410334	0.0410334	0.0410334	0.0410334	0.0410334	0.0410334	0.0410334	0.0410334	0.0410334	0.0410334	0.0410334	0.0410334	0.0410334	0.0410334	0.0410334	0.0410334	0.0410334	0.0410334	0.0410334
pyoderma	0.00607903	0.00607903	0.00607903	0.00607903	0.00607903	0.00607903	0.00607903	0.00607903	0.00607903	0.00607903	0.00607903	0.00607903	0.00607903	0.00607903	0.00607903	0.00607903	0.00607903	0.00607903	0.00607903	0.00607903	0.00607903	0.00607903	0.00607903	0.00607903	0.00607903	0.00607903	0.00607903	0.00607903	0.00607903	0.00607903	0.00607903	0.00607903	0.00607903	0.00607903	0.00607903	0.00607903	0.00607903	0.00607903	0.00607903	0.00607903	0.00607903	0.00607903	0.00607903	0.00607903	0.00607903	0.00607903	0.00607903	0.00607903
pyuria	0.0381576	0.0381576	0.0381576	0.0381576	0.0381576	0.0381576	0.0381576	0.0381576	0.0381576	0.0381576	0.0381576	0.0381576	0.0381576	0.0367581	0.0381576	0.0381566	0.0381576	0.0381576	0.0381576	0.0381576	0.0381576	0.0381576	0.0381576	0.0381576	0.0381576	0.0381576	0.0381576	0.0381576	0.0381576	0.0381576	0.0381576	0.0510007	0.0381576	0.0381576	0.0381576	0.0381576	0.0381576	0.0381576	0.0381576	0.0381576	0.0381576	0.0419549	0.0381576	0.0381576	0.0381576	0.0381576	0.0381576	0.0381576
quadriplegia	0.00151976	0.00151976	0.00151976	0.00151976	0.00151976	0.00151976	0.00151976	0.00151976	0.00151976	0.00151976	0.00151976	0.00151976	0.00151976	0.00151976	0.00151976	0.00151976	0.00151976	0.00151976	0.00151976	0.00151976	0.00151976	0.00151976	0.00151976	0.00151976	0.00151976	0.00151976	0.00151976	0.00151976	0.00151976	0.00151976	0.00151976	0.00151976	0.00151976	0.00151976	0.00151976	0.00151976	0.00151976	0.00151976	0.00151976	0.00151976	0.00151976	0.00151976	0.00151976	0.00151976	0.00151976	0.00151976	0.00151976	0.00151976
Raynauds	0.00151976	0.00151976	0.00151976	0.00151976	0.00151976	0.00151976	0.00151976	0.00151976	0.00151976	0.00151976	0.00151976	0.00151976	0.00151976	0.00151976	0.00151976	0.00151976	0.00151976	0.00151976	0.00151976	0.00151976	0.00151976	0.00151976	0.00151976	0.00151976	0.00151976	0.00151976	0.00151976	0.00151976	0.00151976	0.00151976	0.00151976	0.00151976	0.00151976	0.00151976	0.00151976	0.00151976	0.00151976	0.00151976	0.00151976	0.00151976	0.00151976	0.00151976	0.00151976	0.00151976	0.00151976	0.00151976	0.00151976	0.00151976
hyperacusis	0.0305052	0.0305052	0.0796601	0.0305052	0.0305052	0.0305052	0.0305052	0.0305052	0.0305052	0.0305052	0.0305052	0.0305052	0.0305052	0.0305052	0.0305052	0.0305052	0.0305052	0.0305052	0.0305052	0.0305052	0.0550827	0.0305052	0.0305052	0.0305052	0.0305052	0.0305052	0.0305052	0.0305052	0.0305052	0.0305052	0.0305052	0.0305052	0.0305052	0.0305052	0.0305052	0.0305052	0.0305052	0.0305052	0.0305052	0.0305052	0.0305052	0.0305052	0.0305052	0.0305052	0.0305052	0.0305052	0.0305052	0.0305052
Rectal.Pain	0.00759878	0.00759878	0.00759878	0.00759878	0.00759878	0.00759878	0.00759878	0.00759878	0.00759878	0.00759878	0.00759878	0.00759878	0.00759878	0.00759878	0.00759878	0.00759878	0.00759878	0.00759878	0.00759878	0.00759878	0.00759878	0.00759878	0.00759878	0.00759878	0.00759878	0.00759878	0.00759878	0.00759878	0.00759878	0.00759878	0.00759878	0.00759878	0.00759878	0.00759878	0.00759878	0.00759878	0.00759878	0.00759878	0.00759878	0.00759878	0.00759878	0.00759878	0.00759878	0.00759878	0.00759878	0.00759878	0.00759878	0.00759878
rectal.polyp	0.00151976	0.00151976	0.00151976	0.00151976	0.00151976	0.00151976	0.00151976	0.00151976	0.00151976	0.00151976	0.00151976	0.00151976	0.00151976	0.00151976	0.00151976	0.00151976	0.00151976	0.00151976	0.00151976	0.00151976	0.00151976	0.00151976	0.00151976	0.00151976	0.00151976	0.00151976	0.00151976	0.00151976	0.00151976	0.00151976	0.00151976	0.00151976	0.00151976	0.00151976	0.00151976	0.00151976	0.00151976	0.00151976	0.00151976	0.00151976	0.00151976	0.00151976	0.00151976	0.00151976	0.00151976	0.00151976	0.00151976	0.00151976
rectal.prolapse	0.00151976	0.00151976	0.00151976	0.00151976	0.00151976	0.00151976	0.00151976	0.00151976	0.00151976	0.00151976	0.00151976	0.00151976	0.00151976	0.00151976	0.00151976	0.00151976	0.00151976	0.00151976	0.00151976	0.00151976	0.00151976	0.00151976	0.00151976	0.00151976	0.00151976	0.00151976	0.00151976	0.00151976	0.00151976	0.00151976	0.00151976	0.00151976	0.00151976	0.00151976	0.00151976	0.00151976	0.00151976	0.00151976	0.00151976	0.00151976	0.00151976	0.00151976	0.00151976	0.00151976	0.00151976	0.00151976	0.00151976	0.00151976
pure.red.cell.aplasia	0.00759878	0.00759878	0.00759878	0.00759878	0.00759878	0.00759878	0.00759878	0.00759878	0.00759878	0.00759878	0.00759878	0.00759878	0.00759878	0.00759878	0.00759878	0.00759878	0.00759878	0.00759878	0.00759878	0.00759878	0.00759878	0.00759878	0.00759878	0.00759878	0.00759878	0.00759878	0.00759878	0.00759878	0.00759878	0.00759878	0.00759878	0.00759878	0.00759878	0.00759878	0.00759878	0.00759878	0.00759878	0.00759878	0.00759878	0.00759878	0.00759878	0.00759878	0.00759878	0.00759878	0.00759878	0.00759878	0.00759878	0.00759878
refraction.disorder	0.00455927	0.00455927	0.00455927	0.00455927	0.00455927	0.00455927	0.00455927	0.00455927	0.00455927	0.00455927	0.00455927	0.00455927	0.00455927	0.00455927	0.00455927	0.00455927	0.00455927	0.00455927	0.00455927	0.00455927	0.00455927	0.00455927	0.00455927	0.00455927	0.00455927	0.00455927	0.00455927	0.00455927	0.00455927	0.00455927	0.00455927	0.00455927	0.00455927	0.00455927	0.00455927	0.00455927	0.00455927	0.00455927	0.00455927	0.00455927	0.00455927	0.00455927	0.00455927	0.00455927	0.00455927	0.00455927	0.00455927	0.00455927
renal.failure	0.209156	0.208903	0.22711	0.20893	0.205246	0.119382	0.202808	0.201715	0.20037	0.144536	0.125952	0.196711	0.195494	0.180054	0.182197	0.191545	0.190618	0.189399	0.18818	0.186961	0.191945	0.184523	0.183304	0.185027	0.180866	0.162636	0.178428	0.1723	0.17599	0.17477	0.173541	0.173405	0.171113	0.169894	0.168675	0.170849	0.166536	0.22538	0.163799	0.162584	0.146128	0.162706	0.158923	0.157704	0.156485	0.155266	0.154047	0.154911
ARDS	0.0227964	0.0227964	0.0227964	0.0227964	0.0227964	0.0227964	0.0227964	0.0227964	0.0227964	0.0227964	0.0227964	0.0227964	0.0227964	0.0227964	0.0227964	0.0227964	0.0227964	0.0227964	0.0227964	0.0227964	0.0227964	0.0227964	0.0227964	0.0227964	0.0227964	0.0227964	0.0227964	0.0227964	0.0227964	0.0227964	0.0227964	0.0227964	0.0227964	0.0227964	0.0227964	0.0227964	0.0227964	0.0227964	0.0227964	0.0227964	0.0227964	0.0227964	0.0227964	0.0227964	0.0227964	0.0227964	0.0227964	0.0227964
Restless.Legs.Syndrome	0.0106383	0.0106383	0.0106383	0.0106383	0.0106383	0.0106383	0.0106383	0.0106383	0.0106383	0.0106383	0.0106383	0.0106383	0.0106383	0.0106383	0.0106383	0.0106383	0.0106383	0.0106383	0.0106383	0.0106383	0.0106383	0.0106383	0.0106383	0.0106383	0.0106383	0.0106383	0.0106383	0.0106383	0.0106383	0.0106383	0.0106383	0.0106383	0.0106383	0.0106383	0.0106383	0.0106383	0.0106383	0.0106383	0.0106383	0.0106383	0.0106383	0.0106383	0.0106383	0.0106383	0.0106383	0.0106383	0.0106383	0.0106383
retinal.artery.occlusion	0.00911854	0.00911854	0.00911854	0.00911854	0.00911854	0.00911854	0.00911854	0.00911854	0.00911854	0.00911854	0.00911854	0.00911854	0.00911854	0.00911854	0.00911854	0.00911854	0.00911854	0.00911854	0.00911854	0.00911854	0.00911854	0.00911854	0.00911854	0.00911854	0.00911854	0.00911854	0.00911854	0.00911854	0.00911854	0.00911854	0.00911854	0.00911854	0.00911854	0.00911854	0.00911854	0.00911854	0.00911854	0.00911854	0.00911854	0.00911854	0.00911854	0.00911854	0.00911854	0.00911854	0.00911854	0.00911854	0.00911854	0.00911854
retinal.degeneration	0.00911854	0.00911854	0.00911854	0.00911854	0.00911854	0.00911854	0.00911854	0.00911854	0.00911854	0.00911854	0.00911854	0.00911854	0.00911854	0.00911854	0.00911854	0.00911854	0.00911854	0.00911854	0.00911854	0.00911854	0.00911854	0.00911854	0.00911854	0.00911854	0.00911854	0.00911854	0.00911854	0.00911854	0.00911854	0.00911854	0.00911854	0.00911854	0.00911854	0.00911854	0.00911854	0.00911854	0.00911854	0.00911854	0.00911854	0.00911854	0.00911854	0.00911854	0.00911854	0.00911854	0.00911854	0.00911854	0.00911854	0.00911854
retinal.detachment	0.0227964	0.0227964	0.0227964	0.0227964	0.0227964	0.0227964	0.0227964	0.0227964	0.0227964	0.0227964	0.0227964	0.0227964	0.0227964	0.0227964	0.0227964	0.0227964	0.0227964	0.0227964	0.0227964	0.0227964	0.0227964	0.0227964	0.0227964	0.0227964	0.0227964	0.0227964	0.0227964	0.0227964	0.0227964	0.0227964	0.0227964	0.0227964	0.0227964	0.0227964	0.0227964	0.0227964	0.0227964	0.0227964	0.0227964	0.0227964	0.0227964	0.0227964	0.0227964	0.0227964	0.0227964	0.0227964	0.0227964	0.0227964
retinopathy	0.0379939	0.0379939	0.0379939	0.0379939	0.0379939	0.0379939	0.0379939	0.0379939	0.0379939	0.0379939	0.0379939	0.0379939	0.0379939	0.0379939	0.0379939	0.0379939	0.0379939	0.0379939	0.0379939	0.0379939	0.0379939	0.0379939	0.0379939	0.0379939	0.0379939	0.0379939	0.0379939	0.0379939	0.0379939	0.0379939	0.0379939	0.0379939	0.0379939	0.0379939	0.0379939	0.0379939	0.0379939	0.0379939	0.0379939	0.0379939	0.0379939	0.0379939	0.0379939	0.0379939	0.0379939	0.0379939	0.0379939	0.0379939
retinal.hemorrhage	0.0349544	0.0349544	0.0349544	0.0349544	0.0349544	0.0349544	0.0349544	0.0349544	0.0349544	0.0349544	0.0349544	0.0349544	0.0349544	0.0349544	0.0349544	0.0349544	0.0349544	0.0349544	0.0349544	0.0349544	0.0349544	0.0349544	0.0349544	0.0349544	0.0349544	0.0349544	0.0349544	0.0349544	0.0349544	0.0349544	0.0349544	0.0349544	0.0349544	0.0349544	0.0349544	0.0349544	0.0349544	0.0349544	0.0349544	0.0349544	0.0349544	0.0349544	0.0349544	0.0349544	0.0349544	0.0349544	0.0349544	0.0349544
retinitis	0.00607903	0.00607903	0.00607903	0.00607903	0.00607903	0.00607903	0.00607903	0.00607903	0.00607903	0.00607903	0.00607903	0.00607903	0.00607903	0.00607903	0.00607903	0.00607903	0.00607903	0.00607903	0.00607903	0.00607903	0.00607903	0.00607903	0.00607903	0.00607903	0.00607903	0.00607903	0.00607903	0.00607903	0.00607903	0.00607903	0.00607903	0.00607903	0.00607903	0.00607903	0.00607903	0.00607903	0.00607903	0.00607903	0.00607903	0.00607903	0.00607903	0.00607903	0.00607903	0.00607903	0.00607903	0.00607903	0.00607903	0.00607903
pigmentary.retinopathy	0.00731929	0.00731929	0.00731929	0.00731929	0.00731929	0.00731929	0.00731929	0.00731929	0.00731929	0.00731929	0.00731929	0.00731929	0.00731929	0.00731929	0.00731929	0.00731929	0.00731929	0.00731929	0.00731929	0.00731929	0.00731929	0.00731929	0.00731929	0.00731929	0.00731929	0.00731929	0.00731929	0.00731929	0.00731929	0.00731929	0.00731929	0.00731929	0.00731929	0.00731929	0.00731929	0.00731929	0.00731929	0.00731929	0.00731929	0.00731929	0.0106498	0.00801658	0.00731929	0.00731929	0.00731929	0.00731929	0.00731929	0.00731929
retrolental.fibroplasia	0.00151976	0.00151976	0.00151976	0.00151976	0.00151976	0.00151976	0.00151976	0.00151976	0.00151976	0.00151976	0.00151976	0.00151976	0.00151976	0.00151976	0.00151976	0.00151976	0.00151976	0.00151976	0.00151976	0.00151976	0.00151976	0.00151976	0.00151976	0.00151976	0.00151976	0.00151976	0.00151976	0.00151976	0.00151976	0.00151976	0.00151976	0.00151976	0.00151976	0.00151976	0.00151976	0.00151976	0.00151976	0.00151976	0.00151976	0.00151976	0.00151976	0.00151976	0.00151976	0.00151976	0.00151976	0.00151976	0.00151976	0.00151976
retroperitoneal.fibrosis	0.0106383	0.0106383	0.0106383	0.0106383	0.0106383	0.0106383	0.0106383	0.0106383	0.0106383	0.0106383	0.0106383	0.0106383	0.0106383	0.0106383	0.0106383	0.0106383	0.0106383	0.0106383	0.0106383	0.0106383	0.0106383	0.0106383	0.0106383	0.0106383	0.0106383	0.0106383	0.0106383	0.0106383	0.0106383	0.0106383	0.0106383	0.0106383	0.0106383	0.0106383	0.0106383	0.0106383	0.0106383	0.0106383	0.0106383	0.0106383	0.0106383	0.0106383	0.0106383	0.0106383	0.0106383	0.0106383	0.0106383	0.0106383
rhabdomyolysis	0.0812097	0.0812097	0.0748774	0.0812097	0.0812097	0.0720443	0.0812097	0.0812097	0.0812097	0.078458	0.0812097	0.0812097	0.0812097	0.177066	0.0812097	0.0812097	0.0812097	0.0812097	0.0812097	0.0812097	0.0812097	0.0812097	0.0812097	0.145657	0.0812097	0.0812097	0.0812097	0.0812097	0.0812097	0.0812097	0.0599075	0.0748237	0.0812097	0.0812097	0.0812097	0.0812097	0.11467	0.0812097	0.0812097	0.0812097	0.0812097	0.0888792	0.0812097	0.0812097	0.0812097	0.0812097	0.0812097	0.119389
rheumatism	0.00607903	0.00607903	0.00607903	0.00607903	0.00607903	0.00607903	0.00607903	0.00607903	0.00607903	0.00607903	0.00607903	0.00607903	0.00607903	0.00607903	0.00607903	0.00607903	0.00607903	0.00607903	0.00607903	0.00607903	0.00607903	0.00607903	0.00607903	0.00607903	0.00607903	0.00607903	0.00607903	0.00607903	0.00607903	0.00607903	0.00607903	0.00607903	0.00607903	0.00607903	0.00607903	0.00607903	0.00607903	0.00607903	0.00607903	0.00607903	0.00607903	0.00607903	0.00607903	0.00607903	0.00607903	0.00607903	0.00607903	0.00607903
rheumatic.carditis	0.00151976	0.00151976	0.00151976	0.00151976	0.00151976	0.00151976	0.00151976	0.00151976	0.00151976	0.00151976	0.00151976	0.00151976	0.00151976	0.00151976	0.00151976	0.00151976	0.00151976	0.00151976	0.00151976	0.00151976	0.00151976	0.00151976	0.00151976	0.00151976	0.00151976	0.00151976	0.00151976	0.00151976	0.00151976	0.00151976	0.00151976	0.00151976	0.00151976	0.00151976	0.00151976	0.00151976	0.00151976	0.00151976	0.00151976	0.00151976	0.00151976	0.00151976	0.00151976	0.00151976	0.00151976	0.00151976	0.00151976	0.00151976
rhinitis	0.313729	0.313218	0.391288	0.300685	0.293199	0.213027	0.279853	0.273238	0.266508	0.260268	0.26812	0.246489	0.239816	0.297882	0.22647	0.219797	0.213125	0.206452	0.199779	0.193106	0.196809	0.17976	0.173087	0.194705	0.159742	0.152725	0.146396	0.139723	0.13305	0.126377	0.119704	0.1188	0.106358	0.0996856	0.0930127	0.0863287	0.0796669	0.117131	0.0663212	0.0596483	0.0529754	0.0711228	0.0396296	0.0329568	0.0262839	0.019611	0.0129381	0.0195498
rickets	0.00151976	0.00151976	0.00151976	0.00151976	0.00151976	0.00151976	0.00151976	0.00151976	0.00151976	0.00151976	0.00151976	0.00151976	0.00151976	0.00151976	0.00151976	0.00151976	0.00151976	0.00151976	0.00151976	0.00151976	0.00151976	0.00151976	0.00151976	0.00151976	0.00151976	0.00151976	0.00151976	0.00151976	0.00151976	0.00151976	0.00151976	0.00151976	0.00151976	0.00151976	0.00151976	0.00151976	0.00151976	0.00151976	0.00151976	0.00151976	0.00151976	0.00151976	0.00151976	0.00151976	0.00151976	0.00151976	0.00151976	0.00151976
rosacea	0.0106383	0.0106383	0.0106383	0.0106383	0.0106383	0.0106383	0.0106383	0.0106383	0.0106383	0.0106383	0.0106383	0.0106383	0.0106383	0.0106383	0.0106383	0.0106383	0.0106383	0.0106383	0.0106383	0.0106383	0.0106383	0.0106383	0.0106383	0.0106383	0.0106383	0.0106383	0.0106383	0.0106383	0.0106383	0.0106383	0.0106383	0.0106383	0.0106383	0.0106383	0.0106383	0.0106383	0.0106383	0.0106383	0.0106383	0.0106383	0.0106383	0.0106383	0.0106383	0.0106383	0.0106383	0.0106383	0.0106383	0.0106383
Salmonella	0.00303951	0.00303951	0.00303951	0.00303951	0.00303951	0.00303951	0.00303951	0.00303951	0.00303951	0.00303951	0.00303951	0.00303951	0.00303951	0.00303951	0.00303951	0.00303951	0.00303951	0.00303951	0.00303951	0.00303951	0.00303951	0.00303951	0.00303951	0.00303951	0.00303951	0.00303951	0.00303951	0.00303951	0.00303951	0.00303951	0.00303951	0.00303951	0.00303951	0.00303951	0.00303951	0.00303951	0.00303951	0.00303951	0.00303951	0.00303951	0.00303951	0.00303951	0.00303951	0.00303951	0.00303951	0.00303951	0.00303951	0.00303951
salpingitis	0.0182371	0.0182371	0.0182371	0.0182371	0.0182371	0.0182371	0.0182371	0.0182371	0.0182371	0.0182371	0.0182371	0.0182371	0.0182371	0.0182371	0.0182371	0.0182371	0.0182371	0.0182371	0.0182371	0.0182371	0.0182371	0.0182371	0.0182371	0.0182371	0.0182371	0.0182371	0.0182371	0.0182371	0.0182371	0.0182371	0.0182371	0.0182371	0.0182371	0.0182371	0.0182371	0.0182371	0.0182371	0.0182371	0.0182371	0.0182371	0.0182371	0.0182371	0.0182371	0.0182371	0.0182371	0.0182371	0.0182371	0.0182371
sarcoidosis	0.00455927	0.00455927	0.00455927	0.00455927	0.00455927	0.00455927	0.00455927	0.00455927	0.00455927	0.00455927	0.00455927	0.00455927	0.00455927	0.00455927	0.00455927	0.00455927	0.00455927	0.00455927	0.00455927	0.00455927	0.00455927	0.00455927	0.00455927	0.00455927	0.00455927	0.00455927	0.00455927	0.00455927	0.00455927	0.00455927	0.00455927	0.00455927	0.00455927	0.00455927	0.00455927	0.00455927	0.00455927	0.00455927	0.00455927	0.00455927	0.00455927	0.00455927	0.00455927	0.00455927	0.00455927	0.00455927	0.00455927	0.00455927
Kaposi.Sarcoma	0.00151976	0.00151976	0.00151976	0.00151976	0.00151976	0.00151976	0.00151976	0.00151976	0.00151976	0.00151976	0.00151976	0.00151976	0.00151976	0.00151976	0.00151976	0.00151976	0.00151976	0.00151976	0.00151976	0.00151976	0.00151976	0.00151976	0.00151976	0.00151976	0.00151976	0.00151976	0.00151976	0.00151976	0.00151976	0.00151976	0.00151976	0.00151976	0.00151976	0.00151976	0.00151976	0.00151976	0.00151976	0.00151976	0.00151976	0.00151976	0.00151976	0.00151976	0.00151976	0.00151976	0.00151976	0.00151976	0.00151976	0.00151976
schizoaffective.disorder	0.00303951	0.00303951	0.00303951	0.00303951	0.00303951	0.00303951	0.00303951	0.00303951	0.00303951	0.00303951	0.00303951	0.00303951	0.00303951	0.00303951	0.00303951	0.00303951	0.00303951	0.00303951	0.00303951	0.00303951	0.00303951	0.00303951	0.00303951	0.00303951	0.00303951	0.00303951	0.00303951	0.00303951	0.00303951	0.00303951	0.00303951	0.00303951	0.00303951	0.00303951	0.00303951	0.00303951	0.00303951	0.00303951	0.00303951	0.00303951	0.00303951	0.00303951	0.00303951	0.00303951	0.00303951	0.00303951	0.00303951	0.00303951
schizophrenia	0.00303951	0.00303951	0.00303951	0.00303951	0.00303951	0.00303951	0.00303951	0.00303951	0.00303951	0.00303951	0.00303951	0.00303951	0.00303951	0.00303951	0.00303951	0.00303951	0.00303951	0.00303951	0.00303951	0.00303951	0.00303951	0.00303951	0.00303951	0.00303951	0.00303951	0.00303951	0.00303951	0.00303951	0.00303951	0.00303951	0.00303951	0.00303951	0.00303951	0.00303951	0.00303951	0.00303951	0.00303951	0.00303951	0.00303951	0.00303951	0.00303951	0.00303951	0.00303951	0.00303951	0.00303951	0.00303951	0.00303951	0.00303951
sciatica	0.0197568	0.0197568	0.0197568	0.0197568	0.0197568	0.0197568	0.0197568	0.0197568	0.0197568	0.0197568	0.0197568	0.0197568	0.0197568	0.0197568	0.0197568	0.0197568	0.0197568	0.0197568	0.0197568	0.0197568	0.0197568	0.0197568	0.0197568	0.0197568	0.0197568	0.0197568	0.0197568	0.0197568	0.0197568	0.0197568	0.0197568	0.0197568	0.0197568	0.0197568	0.0197568	0.0197568	0.0197568	0.0197568	0.0197568	0.0197568	0.0197568	0.0197568	0.0197568	0.0197568	0.0197568	0.0197568	0.0197568	0.0197568
scleritis	0.0182371	0.0182371	0.0182371	0.0182371	0.0182371	0.0182371	0.0182371	0.0182371	0.0182371	0.0182371	0.0182371	0.0182371	0.0182371	0.0182371	0.0182371	0.0182371	0.0182371	0.0182371	0.0182371	0.0182371	0.0182371	0.0182371	0.0182371	0.0182371	0.0182371	0.0182371	0.0182371	0.0182371	0.0182371	0.0182371	0.0182371	0.0182371	0.0182371	0.0182371	0.0182371	0.0182371	0.0182371	0.0182371	0.0182371	0.0182371	0.0182371	0.0182371	0.0182371	0.0182371	0.0182371	0.0182371	0.0182371	0.0182371
scleroderma	0.0106383	0.0106383	0.0106383	0.0106383	0.0106383	0.0106383	0.0106383	0.0106383	0.0106383	0.0106383	0.0106383	0.0106383	0.0106383	0.0106383	0.0106383	0.0106383	0.0106383	0.0106383	0.0106383	0.0106383	0.0106383	0.0106383	0.0106383	0.0106383	0.0106383	0.0106383	0.0106383	0.0106383	0.0106383	0.0106383	0.0106383	0.0106383	0.0106383	0.0106383	0.0106383	0.0106383	0.0106383	0.0106383	0.0106383	0.0106383	0.0106383	0.0106383	0.0106383	0.0106383	0.0106383	0.0106383	0.0106383	0.0106383
scoliosis	0.00151976	0.00151976	0.00151976	0.00151976	0.00151976	0.00151976	0.00151976	0.00151976	0.00151976	0.00151976	0.00151976	0.00151976	0.00151976	0.00151976	0.00151976	0.00151976	0.00151976	0.00151976	0.00151976	0.00151976	0.00151976	0.00151976	0.00151976	0.00151976	0.00151976	0.00151976	0.00151976	0.00151976	0.00151976	0.00151976	0.00151976	0.00151976	0.00151976	0.00151976	0.00151976	0.00151976	0.00151976	0.00151976	0.00151976	0.00151976	0.00151976	0.00151976	0.00151976	0.00151976	0.00151976	0.00151976	0.00151976	0.00151976
visual.field.defect	0.0790228	0.0790228	0.112768	0.0790228	0.0790228	0.0790228	0.0790228	0.0790228	0.0790228	0.0790228	0.0790228	0.0790228	0.0790228	0.0790228	0.0790228	0.0790228	0.0790228	0.0790228	0.0790228	0.0790228	0.0958716	0.0790228	0.0790228	0.0790228	0.0790228	0.0790228	0.0790228	0.0790228	0.0790228	0.0790228	0.0790228	0.0790228	0.0790228	0.0790228	0.0790228	0.0790228	0.0790228	0.0790228	0.0790228	0.0790228	0.093553	0.0841314	0.0790228	0.0790228	0.0790228	0.0790228	0.0790228	0.0790228
seborrhea	0.0782672	0.0782672	0.0815274	0.0782672	0.0782672	0.0724242	0.0782672	0.0782672	0.0782672	0.0782672	0.0797509	0.0782672	0.0782672	0.0782672	0.0782672	0.0782672	0.0782672	0.0782672	0.0782672	0.0782672	0.0810111	0.0782672	0.0782672	0.0782672	0.0782672	0.0782672	0.0782672	0.0782672	0.0782672	0.0782672	0.0782672	0.0810203	0.0782672	0.0782672	0.0782672	0.0782672	0.0782672	0.0782672	0.0782672	0.0782672	0.101649	0.0832532	0.0782672	0.0782672	0.0782672	0.0782672	0.0782672	0.0782672
seizures	0.24857	0.24857	0.218603	0.2492	0.24857	0.281689	0.24857	0.248614	0.24857	0.281015	0.281325	0.248534	0.24857	0.20814	0.204474	0.215724	0.24857	0.24857	0.24857	0.24857	0.248948	0.24857	0.24857	0.245369	0.24857	0.230937	0.24857	0.260513	0.24857	0.24857	0.248302	0.249365	0.24857	0.24857	0.24857	0.248951	0.24857	0.204111	0.24857	0.248656	0.282407	0.250345	0.24857	0.24857	0.24857	0.24857	0.24857	0.24857
[truncated: 560 more rows]
